# Supplementary material for: Closely related fungi employ diverse enzymatic strategies to degrade plant biomass
Source: Biotechnol Biofuels. 2015 Aug 1;8:107. doi: 10.1186/s13068-015-0285-0 (PMC4522099; doi:10.1186/s13068-015-0285-0)
Supplement: Additional file 2: — Combines Additional file Tables S2–S4 (excel format). Table S2A. Numbers of putative genes per CAZy family for the 10 genomes addressed in this study. Table S2B. Numbers of putative genes per Plant Polysaccharide Degradation-related CAZy family for the 10 genomes addressed in this study. Table S3A. Orthology clusters of feruloyl esterase (SF), glycoside hydrolase (GH), carbohydrate esterase and polysaccharide lyase (PL) families. Table S3B. Orthology clusters of auxiliary activities (AA). Table S4A. Detection of proteins in cultures grown on wheat bran sorted by CAZy family. Table S4B. Detection of proteins in cultures grown on sugar beet pulp sorted by CAZy family. Table S4C. Detected proteins in cultures grown on wheat bran sorted by number of species that contain an orthologue. Table S4D. Detected proteins in cultures grown on sugar beet pulp sorted by number of species that contain an orthologue. [file 13068_2015_285_MOESM2_ESM.xlsx]

## Sheet: README
This Work Book combines Supplemental Tables 2, 3 and 4 as indicated in the tabs.
Contents:
Supplemental Table 2A. Numbers of putative genes per CAZy family for the 10 genomes addressed in this study.
Supplemental Table 2B. Numbers of putative genes per Plant Polysaccharide Degradation-related CAZy family for the 10 genomes addressed in this study.
Supplemental Table 3A. Orthology clusters of feruloyl esterase (SF), glycoside hydrolase (GH), carbohydrate esterase and polysaccharide lyase (PL) families.
Supplemental Table 3B. Orthology clusters of auxiliary activities (AA)
Supplemental Table 4A. Detection of proteins in cultures grown on wheat bran sorted by CAZy family.
Supplemental Table 4B. Detection of proteins in cultures grown on sugar beet pulp sorted by CAZy family.
Supplemental Table 4C. Detected proteins in cultures grown on wheat bran sorted by number of species that contain an orthologue.
Supplemental Table 4D. Detected proteins in cultures grown on sugar beet pulp sorted by number of species that contain an orthologue.

## Sheet: Suppl. Table 2A
Supplemental Table 2A. Numbers of putative genes per CAZy family for the 10 genomes addressed in this study.
Color coding is meant to visualize the relative numbe rof genes in the species and families.
GH family	1	2	3	5	6	7	10	11	12	13	15	16	17	18	20	23	24	25	26	27	28	29	30	31	32	33	35	36	37	38	39	43	45	47	51	53	54	55	62	63	65	67	71	72	74	75	76	78	79
Aspergillus nidulans FGSC A4	3	10	21	16	2	3	3	2	1	13	2	13	5	20	2	0	1	3	3	3	10	0	0	10	2	1	4	4	1	1	2	18	1	7	3	1	1	6	2	1	1	1	5	5	2	2	7	9	1
Aspergillus niger CBS 513.88	3	6	17	10	2	2	1	4	4	18	2	13	5	14	3	0	0	0	1	5	21	1	1	7	6	1	5	2	1	1	0	10	0	5	4	2	1	3	1	1	1	1	7	7	1	2	11	8	3
Aspergillus niger ATCC 1015	3	6	19	10	2	2	2	3	3	16	2	13	5	15	3	0	0	0	1	5	22	1	1	7	4	1	5	2	1	1	0	11	0	7	4	1	1	3	1	1	1	1	7	8	1	2	11	8	3
Aspergillus terreus NIH2624	3	10	21	18	2	4	4	2	5	14	2	9	5	21	2	0	2	2	0	5	9	2	1	11	6	2	4	4	1	1	2	21	0	6	4	1	1	4	3	1	1	2	7	6	1	2	10	4	3
Aspergillus oryzae RIB40	3	7	23	14	1	3	4	4	4	17	3	13	5	18	3	0	2	1	1	3	21	0	0	10	4	1	7	3	1	1	0	20	0	5	3	1	1	4	2	1	1	1	8	7	0	4	11	9	6
Aspergillus flavus NRRL3357	3	8	24	15	1	3	4	4	5	16	3	13	5	17	3	0	2	1	1	3	21	0	0	10	4	1	8	3	1	1	0	21	0	6	4	2	1	3	2	1	1	1	10	8	0	4	11	11	5
Aspergillus clavatus NRRL 1	4	3	12	9	2	4	2	3	3	17	6	13	5	14	2	0	0	3	0	3	3	0	2	5	1	0	3	3	1	1	1	13	0	5	3	0	1	5	2	1	1	1	3	6	1	4	8	0	0
Aspergillus fischeri NRRL 181	5	6	19	16	2	5	4	4	5	17	5	14	5	20	2	1	0	3	0	4	12	0	1	8	2	1	5	3	1	1	1	16	1	6	2	1	1	10	2	1	1	1	8	7	2	4	9	7	0
Aspergillus fumigatus Af293	5	6	18	13	1	4	4	3	4	16	5	15	5	21	2	1	0	3	0	5	14	0	1	6	5	1	5	3	1	1	1	18	1	5	2	1	1	7	2	1	1	1	8	7	2	4	8	6	0
GT family	1	2	3	4	5	8	15	20	21	22	24	25	31	32	33	34	35	39	41	48	50	57	58	59	61	62	66	69	71	76	90	91	Total
Aspergillus nidulans FGSC A4	9	14	1	7	2	6	3	4	1	4	1	4	8	7	1	3	1	3	1	1	1	2	1	1	0	3	1	3	2	0	2	0	97
Aspergillus niger CBS 513.88	12	18	1	8	5	5	3	6	1	3	1	5	6	11	1	3	1	3	1	1	1	2	1	1	0	3	1	6	4	1	3	0	118
Aspergillus niger ATCC 1015	12	17	1	8	5	5	3	6	1	4	1	3	6	11	1	4	1	3	1	1	1	2	1	1	0	3	1	6	4	2	3	0	118
Aspergillus terreus NIH2624	8	13	1	7	3	3	3	6	1	4	1	3	9	10	1	2	1	3	1	1	1	2	1	1	0	3	1	4	4	1	3	1	103
Aspergillus oryzae RIB40	9	18	1	9	3	4	3	6	1	4	1	5	11	8	1	2	1	3	1	1	1	2	1	1	0	3	1	4	5	2	4	0	116
Aspergillus flavus NRRL3357	9	20	1	11	3	6	3	6	1	4	1	6	12	10	1	2	1	3	1	2	1	2	1	1	0	3	1	3	5	1	4	0	125
Aspergillus clavatus NRRL 1	5	16	1	6	3	5	3	7	1	4	1	1	8	7	1	3	1	3	1	1	1	2	1	1	0	3	1	3	4	1	3	0	98
Aspergillus fischeri NRRL 181	8	15	1	8	3	6	3	7	1	4	1	1	8	5	1	2	1	3	1	1	1	2	1	1	0	3	1	3	3	1	4	0	100
Aspergillus fumigatus Af293	8	15	1	9	3	5	3	7	1	4	1	3	8	6	1	3	1	3	1	1	1	2	1	1	1	3	1	3	3	2	4	1	107
PL family	1	3	4	7	9	11	20	Total
Aspergillus nidulans FGSC A4	9	5	4	0	1	1	2	22
Aspergillus niger CBS 513.88	6	0	2	0	0	0	0	8
Aspergillus niger ATCC 1015	8	0	2	0	0	0	0	10
Aspergillus terreus NIH2624	6	3	3	0	1	0	0	13
Aspergillus oryzae RIB40	12	3	4	1	1	0	2	23
Aspergillus flavus NRRL3357	12	3	3	1	1	0	2	22
Aspergillus clavatus NRRL 1	2	1	2	0	0	0	2	7
Aspergillus fischeri NRRL 181	7	4	3	1	1	0	2	18
Aspergillus fumigatus Af293	6	3	3	0	1	0	1	14
CE family	1	3	4	5	8	9	12	15	16	Total
Aspergillus nidulans FGSC A4	4	6	7	4	3	1	2	0	3	30
Aspergillus niger CBS 513.88	3	1	5	5	3	1	2	0	2	22
Aspergillus niger ATCC 1015	3	1	5	5	3	1	2	0	3	23
Aspergillus terreus NIH2624	5	3	3	8	1	1	2	1	5	29
Aspergillus oryzae RIB40	5	3	3	5	5	1	4	0	3	29
Aspergillus flavus NRRL3357	5	5	3	5	5	1	4	0	3	31
Aspergillus clavatus NRRL 1	6	0	4	3	7	1	1	1	3	26
Aspergillus fischeri NRRL 181	5	1	4	5	7	1	3	1	4	31
Aspergillus fumigatus Af293	5	1	4	5	6	2	3	1	3	30
CBM family	1	6	13	14	18	19	20	21	24	32	35	38	42	43	48	50	63	Total
Aspergillus nidulans FGSC A4	7	1	0	1	18	0	4	1	2	0	2	0	1	3	3	3	1	47
Aspergillus niger CBS 513.88	8	0	1	1	13	0	1	1	6	0	2	0	1	4	3	2	1	44
Aspergillus niger ATCC 1015	8	0	1	1	7	0	2	1	2	0	2	0	1	5	3	7	1	41
Aspergillus terreus NIH2624	15	1	1	0	14	0	4	1	6	1	3	0	1	3	3	7	1	61
Aspergillus oryzae RIB40	3	0	2	1	5	1	1	1	6	2	1	0	1	5	2	3	1	35
Aspergillus flavus NRRL3357	5	0	1	2	5	1	1	1	9	2	3	0	1	5	3	2	1	42
Aspergillus clavatus NRRL 1	15	0	1	1	9	1	6	1	0	1	1	0	1	3	3	0	1	44
Aspergillus fischeri NRRL 181	21	0	1	1	8	0	5	1	12	2	1	0	1	4	2	6	1	66
Aspergillus fumigatus Af293	17	0	1	1	12	1	4	1	10	1	2	1	1	4	1	2	1	60
Auxiliary acitivities	1_2	1_3	3_1	3_2	3_3	3_4	4	5_2	6	7	8	9	Total
Aspergillus nidulans FGSC A4	1	7	1	21	1	1	1	0	1	1	5	9	49
Aspergillus niger CBS 513.88	3	13	2	28	2	0	1	0	1	2	5	7	64
Aspergillus niger ATCC 1015	3	12	2	28	2	0	1	0	1	3	5	7	64
Aspergillus terreus NIH2624	2	7	2	19	1	0	0	1	1	1	9	12	55
Aspergillus oryzae RIB40	2	7	2	26	2	1	1	2	1	1	7	8	60
Aspergillus flavus NRRL3357	2	9	3	24	2	1	0	2	1	1	8	7	60
Aspergillus clavatus NRRL 1	3	2	2	11	0	0	0	1	1	1	4	7	32
Aspergillus fischeri NRRL 181	2	4	2	14	0	0	0	2	1	1	5	8	39
Aspergillus fumigatus Af293	2	4	2	10	0	0	1	1	1	1	4	7	33
[truncated: 13 more columns]

## Sheet: Suppl. Table 2B
Supplemental Table 2B. Numbers of putative genes per Plant Polysaccharide Degradation-related CAZy family for the 10 genomes addressed in this study.
Color coding is meant to visualize the relative numbe rof genes in the species and families.
GH family	1	2	3	5	6	7	10	11	12	13	15	26	27	28	29	31	32	35	36	43	45	51	53	54	62	67	74	78	88	93	95	105	115	Total
Aspergillus nidulans FGSC A4	3	10	21	16	2	3	3	2	1	13	2	3	3	10	0	10	2	4	4	18	1	3	1	1	2	1	2	9	3	2	3	4	1	163
Aspergillus niger CBS 513.88	3	6	17	10	2	2	1	4	4	18	2	1	5	21	1	7	6	5	2	10	0	4	2	1	1	1	1	8	1	0	2	2	0	150
Aspergillus niger ATCC 1015	3	6	19	10	2	2	2	3	3	16	2	1	5	22	1	7	4	5	2	11	0	4	1	1	1	1	1	8	1	1	2	2	0	149
Aspergillus terreus NIH2624	3	10	21	18	2	4	4	2	5	14	2	0	5	9	2	11	6	4	4	21	0	4	1	1	3	2	1	4	0	4	3	2	2	174
Aspergillus oryzae RIB40	3	7	23	14	1	3	4	4	4	17	3	1	3	21	0	10	4	7	3	20	0	3	1	1	2	1	0	9	3	3	3	4	4	186
Aspergillus flavus NRRL3357	3	8	24	15	1	3	4	4	5	16	3	1	3	21	0	10	4	8	3	21	0	4	2	1	2	1	0	11	3	3	3	4	3	194
Aspergillus clavatus NRRL 1	4	3	12	9	2	4	2	3	3	17	6	0	3	3	0	5	1	3	3	13	0	3	0	1	2	1	1	0	0	1	1	3	1	110
Aspergillus fischeri NRRL 181	5	6	19	16	2	5	4	4	5	17	5	0	4	12	0	8	2	5	3	16	1	2	1	1	2	1	2	7	2	3	2	2	1	165
Aspergillus fumigatus Af293	5	6	18	13	1	4	4	3	4	16	5	0	5	14	0	6	5	5	3	18	1	2	1	1	2	1	2	6	2	3	2	2	1	161
PL family	1	3	4	9	11	Total
Aspergillus nidulans FGSC A4	9	5	4	1	1	20
Aspergillus niger CBS 513.88	6	0	2	0	0	8
Aspergillus niger ATCC 1015	6	0	2	0	0	8
Aspergillus terreus NIH2624	6	3	3	1	0	13
Aspergillus oryzae RIB40	12	3	4	1	0	20
Aspergillus flavus NRRL3357	12	3	3	1	0	19
Aspergillus clavatus NRRL 1	2	1	2	0	0	5
Aspergillus fischeri NRRL 181	7	4	3	1	0	15
Aspergillus fumigatus Af293	6	3	3	1	0	13
CE family	1	8	12	15	Total
Aspergillus nidulans FGSC A4	4	3	2	0	9
Aspergillus niger CBS 513.88	3	3	2	0	8
Aspergillus niger ATCC 1015	3	3	2	0	8
Aspergillus terreus NIH2624	5	1	2	1	9
Aspergillus oryzae RIB40	5	5	4	0	14
Aspergillus flavus NRRL3357	5	5	4	0	14
Aspergillus clavatus NRRL 1	6	7	1	1	15
Aspergillus fischeri NRRL 181	5	7	3	1	16
Aspergillus fumigatus Af293	5	6	3	1	15
Auxiliary acitivities	1_2	1_3	3_1	7	9	Total
Aspergillus nidulans FGSC A4	1	7	1	1	9	19
Aspergillus niger CBS 513.88	3	13	2	2	7	27
Aspergillus niger ATCC 1015	3	12	2	3	7	27
Aspergillus terreus NIH2624	2	7	2	1	12	24
Aspergillus oryzae RIB40	2	7	2	1	8	20
Aspergillus flavus NRRL3357	2	9	3	1	7	22
Aspergillus clavatus NRRL 1	3	2	2	1	7	15
Aspergillus fischeri NRRL 181	2	4	2	1	8	17
Aspergillus fumigatus Af293	2	4	2	1	7	16

## Sheet: Suppl. Table 3A
Supplemental Table 3A. Orthology clusters of feruloyl esterase (SF), glycoside hydrolase (GH), carbohydrate esterase and polysaccharide lyase (PL) families.
Color codes:
yellow	at least one of the orthologs has biochemical support
green	only present in one species
orange	present in all species
blue	present in only one strain of this species
The number of species in which an ortholog is present is listed after the orthologous cluster and a sum of this is given at the bottom
The number of unique genes per species is given at the bottom of the species column
enzyme code	function	CAZY	A. nidulans	A. niger CBS513.88	A. niger ATCC 1015	A. terreus	A. oryzae	A. flavus	A. clavatus	A. fischeri	A. fumigatus A1163	A. fumigatus Af293	Sequence orthologous clusters	8 species	7 species	6 species	5 species	4 species	3 species	2 species	1 species
FAE SF7	feruloyl esterase	faeA		An09g00120	51662	ATEG_08907	AO090001000207	AFL2G_07436					Cluster 001					1
FAE SF1	feruloyl esterase	SF1	AN1772	An12g10390	51478	ATEG_06663	AO090001000582	AFL2G_09228	ACLA_083360	NFIA_054700	AFUB_074990	Afu6g09040	Cluster 002A	1
FAE SF1	feruloyl esterase	SF1				ATEG_02212	AO090001000066	AFL2G_07310		NFIA_047590	AFUB_097070	Afu6g00450	Cluster 002B				1
FAE SF3	feruloyl esterase	SF3					AO090102000013						Cluster 003A								1
FAE SF3	feruloyl esterase	SF3					AO090102000014	AFL2G_09470					Cluster 003B							1
FAE SF3	feruloyl esterase	SF3				ATEG_02415							Cluster 004								1
FAE SF4	feruloyl esterase	SF4		An04g02780	190471		AO090010000573	AFL2G_11725					Cluster 005						1
FAE SF4	feruloyl esterase	SF4		An09g05350	43194								Cluster 006								1
AXE	acetyl xylan esterase	CE 1	AN6093	An12g05010	211544	ATEG_09843	AO090011000745	AFL2G_05471	ACLA_081220	NFIA_099230	AFUB_081200	Afu8g06570	Cluster 007	1
AXE	acetyl xylan esterase	CE 1	AN8320									Afu1g17510	Cluster 008							1
AXE	acetyl xylan esterase	CE 1								NFIA_084920			Cluster 009								1
FAE SF5	feruloyl esterase	CE 1					AO090005000945	AFL2G_00922	ACLA_065130	NFIA_115130	AFUB_088950	Afu7g02380	Cluster 010				1
FAE SF5	feruloyl esterase	CE 1	AN5267	An12g02550	43785	ATEG_08112	AO090023000158	AFL2G_04047	ACLA_055050	NFIA_089720	AFUB_030150	Afu2G14530	Cluster 011	1
FAE SF5	feruloyl esterase	CE 1				ATEG_06644	AO090701000884	AFL2G_06446	ACLA_061520				Cluster 012A					1
FAE SF5	feruloyl esterase	CE 1				ATEG_01914							Cluster 012B								1
FAE SF5	feruloyl esterase	CE 1							ACLA_017480		AFUB_025300	Afu2g09440	Cluster 013							1
?		CE 1	AN8782	An07g03100	53315	ATEG_06438	AO090005000277	AFL2G_00281	ACLA_012870	NFIA_077450	AFUB_057420	Afu5g09860	Cluster 014	1
PME	pectin methyl esterase	CE 8					AO090003001514	AFL2G_01578					Cluster 015							1
PME	pectin methyl esterase	CE 8		An03g06310	44585		AO090012000749	AFL2G_03618	ACLA_044240	NFIA_095020	AFUB_085090	Afu8g01520	Cluster 016			1
PME	pectin methyl esterase	CE 8	AN4860	An02g12505	174365	ATEG_01704	AO090020000404	AFL2G_10916	ACLA_035610	NFIA_069500	AFUB_041450	Afu3g07650	Cluster 017	1
PME	pectin methyl esterase	CE 8	AN3390	An04g09690	214857		AO090102000010	AFL2G_09467		NFIA_099600	AFUB_080890	Afu8g06880	Cluster 018		1
PME	pectin methyl esterase	CE 8	AN7966										Cluster 019								1
PME	pectin methyl esterase	CE 8					AO090113000039	AFL2G_08528					Cluster 020							1
PME	pectin methyl esterase	CE 8								NFIA_100100	AFUB_080500	Afu8g07250	Cluster 021							1
PME	pectin methyl esterase	CE 8							ACLA_059970				Cluster 022								1
PME	pectin methyl esterase	CE 8							ACLA_059980				Cluster 023								1
RGAE	rhamnogalacturonan acetyl esterase	CE 12					AO090003001268	AFL2G_01797					Cluster 024							1
RGAE	rhamnogalacturonan acetyl esterase	CE 12								NFIA_099110		Afu8g06480	Cluster 025							2
RGAE	rhamnogalacturonan acetyl esterase	CE 12		An04g09360	51400	ATEG_10016	AO090102000092			NFIA_092640	AFUB_032900	Afu2g17250	Cluster 026				1
RGAE	rhamnogalacturonan acetyl esterase	CE 12	AN7240	An05g02270	190025		AO090102000091	AFL2G_09543		NFIA_092660	AFUB_032920	Afu2g17270	Cluster 027			1
RGAE	rhamnogalacturonan acetyl esterase	CE 12	AN2834				AO090113000155	AFL2G_08631					Cluster 028						1
RGAE	rhamnogalacturonan acetyl esterase	CE 12	AN2528	An09g02160	189254	ATEG_03511	AO090701000556	AFL2G_06177	ALCL_041970	NFIA_062750	AFUB_034720	Afu3g14510	Cluster 029	1
GE	glucuronoyl esterase	CE15				ATEG_00945			ACLA_087520	NFIA_060260	AFUB_000370	Afu6g14390	Cluster 030					1
BGL	beta glucosidase	GH 1		An11g02100	140573								Cluster 031								1
BGL	beta glucosidase	GH 1	AN10124	An03g03740	213437	ATEG_00687	AO090003000497	AFL2G_02496	ACLA_020660	NFIA_010690	AFUB_014260	Afu1g14710	Cluster 032	1
BGL	beta glucosidase	GH 1							ACLA_019180	NFIA_009040	AFUB_015740	Afu1g16400	Cluster 033						1
BGL	beta glucosidase	GH 1					AO090113000148	AFL2G_08626		NFIA_060550	AFUB_000170	Afu6g14600	Cluster 034					1
BGL	beta glucosidase	GH 1	AN9183	An04g03170	131747	ATEG_02657	AO090120000075	AFL2G_08111		NFIA_099670	AFUB_080820	Afu8g06970	Cluster 035		1
BGL	beta glucosidase	GH 1	AN10375			ATEG_04135			ACLA_040420	NFIA_064710	AFUB_036580	Afu3g12600	Cluster 036				1
BGL	beta glucosidase	GH 1							ACLA_064280				Cluster 037								1
GUS	beta glucuronidase	GH 2	AN3200	An05g02410	189620	ATEG_09745		AFL2G_05262					Cluster 038					1
GUS	beta glucuronidase	GH 2	AN2395	An02g00610	52111	ATEG_01031	AO090023000053	AFL2G_03956		NFIA_089700	AFUB_030140	Afu2g14520	Cluster 039		1
GUS	beta glucuronidase	GH 2	AN5361	An01g01260	46827	ATEG_10255	AO090038000009	AFL2G_08828					Cluster 040				1
LAC	beta galactosidase	GH 2				ATEG_04784							Cluster 041A								1
LAC	beta galactosidase	GH 2	AN2463			ATEG_00712							Cluster 041B							1
LAC	beta galactosidase	GH 2	AN3201			ATEG_10243	AO090012000389	AFL2G_03296		NFIA_072410	AFUB_062230	Afu5g14550	Cluster 041C			1
LAC	beta galactosidase	GH 2	AN6388										Cluster 042								1
LAC	beta galactosidase	GH 2	AN1107							NFIA_072890	AFUB_061780	Afu5g14090	Cluster 043						1
MND	beta mannosidase	GH 2	AN1742	An11g06540	138876	ATEG_06636	AO090001000556	AFL2G_09201	ACLA_083570	NFIA_054490	AFUB_074800	Afu6g08840	Cluster 044	1
MND	beta mannosidase	GH 2	AN11680	An01g06630	172587	ATEG_07339	AO090003001410	AFL2G_01666	ACLA_078510	NFIA_045250	AFUB_100920	Afu4g00390	Cluster 045	1
MND	beta mannosidase	GH 2				ATEG_09890	AO090005000740	AFL2G_00728					Cluster 046A						1
MND	beta mannosidase	GH 2	AN3368	An12g01850	212893	ATEG_08684	AO090010000208	AFL2G_11464	ACLA_066240	NFIA_114030	AFUB_087900	Afu7g01320	Cluster 046B	1
BGL	beta glucosidase	GH 3				ATEG_10274							Cluster 047A								1
BGL	beta glucosidase	GH 3		An14g01770	210981	ATEG_02806	AO090003001511	ALF2G_01582		NFIA_095760	AFUB_084510	Afu8g02100	Cluster 047B			1
BGL	beta glucosidase	GH 3	AN7396	An11g00200	179265	ATEG_10320	AO090012000135	AFL2G_03066		NFIA_007920	AFUB_016780	Afu1g17410	Cluster 047C		1
BGL	beta glucosidase	GH 3					AO090103000127	AFL2G_12245					Cluster 047D							1
BGL	beta glucosidase	GH 3					AO090701000841	AFL2G_06408	ACLA_007810				Cluster 047E						1
BGL	beta glucosidase	GH 3		An07g07630	139037								Cluster 048								1
BGL	beta glucosidase	GH 3		An07g09760	39613								Cluster 049A								1
BGL	beta glucosidase	GH 3	AN7915	An08g08240	38077		AO090001000266	AFL2G_07497					Cluster 049B					1
BGL	beta glucosidase	GH 3	AN10482	An11g06080	208871	ATEG_06617	AO090001000544	AFL2G_09187	ACLA_083710	NFIA_054350	AFUB_074660	Afu6g08700	Cluster 050A	1
BGL	beta glucosidase	GH 3	AN4102	An18g03570	56782	ATEG_03047	AO090009000356	AFL2G_10322	ACLA_028810	NFIA_018950	AFUB_006160	Afu1g05770	Cluster 050B	1
BGL	beta glucosidase	GH 3	AN6652	An15g01890	182309	ATEG_07121	AO090009000554	AFL2G_10164	ACLA_096980	NFIA_050080	AFUB_094720	Afu6g03570	Cluster 050C	1
BGL	beta glucosidase	GH 3				ATEG_02724	AO090005000337	AFL2G_00334					Cluster 051						1
BGL	beta glucosidase	GH 3		An03g05330	44520		AO090010000034	AFL2G_11300					Cluster 052A						1
BGL	beta glucosidase	GH 3	AN3903			ATEG_04069	AO090166000090	AFL2G_09413	ACLA_087610	NFIA_060370	AFUB_000280	Afu6g14490	Cluster 052B		1
BGL	beta glucosidase	GH 3	AN2227	An17g00520	129891	ATEG_09329	AO090701000244	AFL2G_05886	ACLA_010450	NFIA_080070	AFUB_054750	Afu5g07190	Cluster 052C	1
BGL	beta glucosidase	GH 3	AN2612								AFUB_086800	Afu7g00240	Cluster 052D							1
BGL	beta glucosidase	GH 3	AN7865							NFIA_057590	AFUB_077900	Afu6g11910	Cluster 052E						1
BGL	beta glucosidase	GH 3					AO090012000003	AFL2G_02949					Cluster 053							1
BGL	beta glucosidase	GH 3	AN1804				AO090026000123	AFL2G_07119					Cluster 054						1
BGL	beta glucosidase	GH 3					AO090038000223	AFL2G_09023					Cluster 055A							1
BGL	beta glucosidase	GH 3	AN5976	An15g04800	181816	ATEG_02713	AO090038000425	AFL2G_07763		NFIA_100430			Cluster 055B				1
BGL	beta glucosidase	GH 3								NFIA_098520			Cluster 055C								1
BGL	beta glucosidase	GH 3		An06g02040	176601		AO090166000048	AFL2G_09452		NFIA_112660			Cluster 056					1
BGL	beta glucosidase	GH 3				ATEG_07931							Cluster 057A								1
BGL	beta glucosidase	GH 3	AN2828			ATEG_07419				NFIA_027390	AFUB_091720	Afu7g06140	Cluster 057B					1
BGL	beta glucosidase	GH 3	AN0712										Cluster 058								1
BGL	beta glucosidase	GH 3	AN3949										Cluster 059								1
BGL	beta glucosidase	GH 3			129779	ATEG_00157							Cluster 060							1
BGL	beta glucosidase	GH 3								NFIA_000750	AFUB_048210	Afu3g00230	Cluster 061
BGL	beta glucosidase	GH 3								NFIA_057910	AFUB_077990	Afu6g12010	Cluster 062A							1
BGL/BXL	beta glucosidase/beta xylosidase	GH 3	AN0479										Cluster 063								1
BXL	beta xylosidase	GH 3	AN2359	An01g09960	205670	ATEG_05106	AO090005000986	AFL2G_00957			AFUB_016310	Afu1g16920	Cluster 064A			1
BXL	beta xylosidase	GH 3				ATEG_07383	AO090011000140	AFL2G_04928	ACLA_018590				Cluster 064B					1
BXL/ABF	beta xylosidase/alpha arabinofuranosidase	GH 3	AN8401			ATEG_09052	AO090103000120	AFL2G_12252	ACLA_062400	NFIA_003180	AFUB_046310	Afu3g02090	Cluster 064C		1
BXL/ABF	beta xylosidase/alpha arabinofuranosidase	GH 3	AN2217	An17g00300	50997	ATEG_09314	AO090701000274	AFL2G_05912	ACLA_010340	NFIA_080180	AFUB_054640	Afu5g07080	Cluster 065A	1
BXL/ABF	beta xylosidase/alpha arabinofuranosidase	GH 3				ATEG_08027							Cluster 065B								1
?		GH 3	AN1416	An16g09090	45461	ATEG_00018	AO090103000019	AFL2G_12338	ACLA_057390	NFIA_096770	AFUB_083500	Afu8g04060	Cluster 066A	1
?		GH 3									AFUB_097970	Afu1g00540	Cluster 066B								1
?		GH 3	AN3360	An06g02460	37673	ATEG_04963			ACLA_052760	NFIA_102600	AFUB_070710	Afu4g13770	Cluster 067			1
?		GH 3	AN2870	An02g07590	120104	ATEG_04729	AO090003000741	AFL2G_02272	ACLA_039660	NFIA_065550	AFUB_037410	Afu3g11780	Cluster 068	1
?		GH 3						AFL2G_08686					Cluster 069								1
?		GH 3	AN2599										Cluster 070								1
EGL	endoglucanase	GH 5	AN3013	An16g02100	210716	ATEG_01592	AO090005001389	AFL2G_01298	ACLA_036770	NFIA_068300	AFUB_040280	Afu3g08820	Cluster 071	1
EGL	endoglucanase	GH 5	AN1285	An01g11670	205580	ATEG_05003			ACLA_085250	NFIA_057290	AFUB_077620	Afu6g11610	Cluster 072A			1
EGL	endoglucanase	GH 5								NFIA_095570			Cluster 072B								1
EGL	endoglucanase	GH 5	AN8068			ATEG_09802	AO090003001341+AO090003001342	AFL2G_01726		NFIA_040280	AFUB_050360	Afu5g01830	Cluster 073			1
EGL	endoglucanase	GH 5	AN5214	An07g08950	209376		AO090005001553	AFL2G_01447	ACLA_081650	NFIA_053150	AFUB_073450	Afu6g07480	Cluster 074		1
EGL	endoglucanase	GH 5		An16g06800	214608	ATEG_04390	AO090011000715	AFL2G_05447	ACLA_081310	NFIA_085010	AFUB_025390	Afu2g09520	Cluster 075		1
EXG	exo 1,3 galactanase	GH 5				ATEG_08371				NFIA_056040			Cluster 076							1
EXG	exo 1,3 galactanase	GH 5	AN8947	An06g02060	175759	ATEG_07719							Cluster 077A						1
EXG	exo 1,3 galactanase	GH 5	AN1332	An08g01100	52811		AO090012000917	AFL2G_03782		NFIA_113230			Cluster 077B				1
EXG	exo 1,3 galactanase	GH 5	AN7533	An11g07660	123981	ATEG_06686	AO090001000604	AFL2G_09249	ACLA_083150	NFIA_054930	AFUB_075220	Afu6g09250	Cluster 078	1
EXG	exo 1,3 galactanase	GH 5	AN4052	An18g04100	202490	ATEG_03849	AO090003000990	AFL2G_02039	ACLA_031040	NFIA_021060	AFUB_004010	Afu1g03600	Cluster 079	1
EXG	exo 1,3 galactanase	GH 5				ATEG_06369	AO090005000423	AFL2G_00412	ACLA_007330	NFIA_026860	AFUB_091190	Afu7g05610	Cluster 080			1
EXG	exo 1,3 galactanase	GH 5		An18g03330	42805	ATEG_03062	AO090009000373	AFL2G_10308					Cluster 081					1
EXG	beta 1,6 glucanase	GH 5	AN3777			ATEG_09844	AO090011000757	AFL2G_05484		NFIA_084850	AFUB_025210	Afu2g09350	Cluster 082			1
GLN	exo 1,6 galactanase	GH 5	AN9166	An03g01050	194447	ATEG_10242	AO090012000046	AFL2G_02982		NFIA_072400	AFUB_062240	Afu5g14560	Cluster 083		1
MAN	endomannanase	GH 5	AN3358	An05g01320	50378	ATEG_08654	AO090010000122	AFL2G_11381	ACLA_066420	NFIA_113780	AFUB_087650	Afu7g01070	Cluster 084A	1
MAN	endomannanase	GH 5				ATEG_02669							Cluster 084B								1
MAN	endomannanase	GH 5				ATEG_10292	AO090012000006	AFL2G_02951		NFIA_041960	AFUB_049020	Afu5g00550	Cluster 085				1
MAN	endomannanase	GH 5	AN7639				AO090038000444	AFL2G_07781	ACLA_044470	NFIA_099770	AFUB_080770	Afu8g07030	Cluster 086			1
MAN	endomannanase	GH 5	AN2709										Cluster 087								1
MAN	endomannanase	GH 5	AN3297										Cluster 088								1
MAN	endomannanase	GH 5	AN6427			ATEG_09991							Cluster 089							1
MAN	endomannanase	GH 5	AN9276										Cluster 090								1
MAN	endomannanase	GH 5		An11g06040	124912	ATEG_01374				NFIA_101450		Afu1g00640	Cluster 091					1
CBH	cellobiohydrolase	GH 6	AN5282	An12g02220	54490	ATEG_07493			ACLA_062560	NFIA_002990	AFUB_046510	Afu3g01910	Cluster 092			1
CBH	cellobiohydrolase	GH 6	AN1273	An08g01760	133986	ATEG_00193	AO090038000439	AFL2G_07776	ACLA_025560	NFIA_015680			Cluster 093		1
CBH	cellobiohydrolase	GH 7	AN0494	An01g11660	51773	ATEG_05002	AO090001000348	AFL2G_07571	ACLA_085260	NFIA_057290	AFUB_077620	Afu6g11600	Cluster 094A	1
CBH	cellobiohydrolase	GH 7								NFIA_095570			Cluster 094B								1
CBH	cellobiohydrolase	GH 7	AN5176	An07g09330	53159	ATEG_03727	AO090012000941	AFL2G_03805	ACLA_088870	NFIA_052720	AFUB_073010	Afu6g07070	Cluster 094C	1
EGL	endoglucanase	GH 7	AN3418			ATEG_08700	AO090010000314	ALF2G_11497	ACLA_066030	NFIA_114250	AFUB_088110	Afu7g01540	Cluster 095		1
EGL	endoglucanase	GH 7				ATEG_08705			ACLA_098940	NFIA_047960	AFUB_096550	Afu6g01800	Cluster 096					1
XLN	endoxylanase	GH 10					AO090001000208	AFL2G_07437					Cluster 097							1
XLN	endoxylanase	GH 10	AN7401			ATEG_03410	AO090103000326	AFL2G_12071	ACLA_086910	NFIA_059570	AFUB_001130	Afu6g13610	Cluster 098		1
XLN	endoxylanase	GH 10	AN1818	An03g00940	57436	ATEG_00809	AO090701000887	AFL2G_06449	ACLA_048770	NFIA_106540	AFUB_066600	Afu4g09480	Cluster 099A	1
XLN	endoxylanase	GH 10				ATEG_08906	AO090103000423	AFL2G_11983					Cluster 099B						1
XLN	endoxylanase	GH 10	AN2356		50977					NFIA_057510	AFUB_077830	Afu6g11820	Cluster 100					1
XLN	endoxylanase	GH 10				ATEG_07190				NFIA_061880	AFUB_034010	Afu3g15210	Cluster 101						1
XLN	endoxylanase	GH 11	AN3613										Cluster 102A								1
XLN	endoxylanase	GH 11	AN9365	An01g00780	52071	ATEG_07461	AO090120000026	AFL2G_08066	ACLA_063140	NFIA_000850	AFUB_048130	Afu3g00320	Cluster 102B	1
XLN	endoxylanase	GH 11		An14g07390						NFIA_001010	AFUB_047990	Afu3g00470	Cluster 103A						1
XLN	endoxylanase	GH 11		An01g14600	171269	ATEG_04943	AO090001000111	AFL2G_07347	ACLA_085410	NFIA_058160	AFUB_078210	Afu6g12210	Cluster 104A		1
XLN	endoxylanase	GH 11							ACLA_064270				Cluster 104B								1
XLN	endoxylanase	GH 11		An15g04550	183088		AO090026000103	AFL2G_07138		NFIA_055240			Cluster 105					1
XLN	endoxylanase	GH 11					AO090103000141	AFL2G_12233					Cluster 106							1
XG EGL	xyloglucan active endoglucanase	GH 12	AN0452	An01g03340	52011	ATEG_03755	AO090003000905	AFL2G_02120	ACLA_029940	NFIA_020020	AFUB_005070	Afu1g04730	Cluster 107	1
XG EGL	xyloglucan active endoglucanase	GH 12		An03g05530	191511								Cluster 108								1
XG EGL	endoglucanase	GH 12		An14g02760	211053	ATEG_07420	AO090026000102	AFL2G_07140	ACLA_007820	NFIA_027400	AFUB_091730	Afu7g06150	Cluster 109A		1
XG EGL	endoglucanase	GH 12				ATEG_05519							Cluster 109B								1
XG EGL	endoglucanase	GH 12				ATEG_09894							Cluster 109C								1
XG EGL	endoglucanase	GH 12								NFIA_100330			Cluster 109D								1
XG EGL	endoglucanase	GH 12		An03g05380			AO090038000175	AFL2G_08984		NFIA_002040			Cluster 110					1
XG EGL	endoglucanase	GH 12					AO090701000185	AFL2G_05831	ACLA_060930	NFIA_005810	AFUB_044610	Afu3g03610	Cluster 111				1
XG EGL	endoglucanase	GH 12						AFL2G_04893					Cluster 112								1
XG EGL	endoglucanase	GH 12									AFUB_047240	Afu3g01160	Cluster 113								1
XG EGL	endoglucanase	GH 12				ATEG_07466							Cluster 114								1
?		GH 13		An15g07800	182162								Cluster 115								1
AGD	alpha glucosidase	GH 13		An13g03710	50927								Cluster 116								1
AGD	alpha glucosidase	GH 13	AN4843	An02g13240	52452	ATEG_01729	AO090020000176	AFL2G_11111	ACLA_035550	NFIA_069880	AFUB_041700	Afu3g07380	Cluster 117A	1
AGD	alpha glucosidase	GH 13					AO090026000034	AFL2G_07207					Cluster 117B							1
AGD	alpha glucosidase	GH 13					AO090103000378	AFL2G_12021					Cluster 117C							1
AGD	alpha glucosidase	GH 13					AO090038000234	AFL2G_09036	ACLA_008120	NFIA_027660	AFUB_091940	Afu7g06380	Cluster 118A				1
AGD	alpha glucosidase	GH 13	AN10420			ATEG_01029	AO090103000129	AFL2G_12243	ACLA_059930	NFIA_099830	AFUB_080730	Afu8g07070	Cluster 118B		1
AGD	alpha glucosidase	GH 13						AFL2G_08694					Cluster 119								1
AGD	alpha glucosidase	GH 13							ACLA_070570	NFIA_086860	AFUB_027370	Afu2g11620	Cluster 120						1
AGD	alpha glucosidase	GH 13							ACLA_070560	NFIA_086850	AFUB_027360	Afu2g11610	Cluster 121						1
AGS	alpha glucan synthase	GH 13		An12g02450	212915								Cluster 122A								1
AGS	alpha glucan synthase	GH 13		An15g07810	40878								Cluster 122B								1
AGS	alpha glucan synthase	GH 13	AN3307	An09g03070	54378	ATEG_03622	AO090003001500	AFL2G_01593	ACLA_063450	NFIA_001720	AFUB_047490	Afu3g00910	Cluster 122C	1
AGS	alpha glucan synthase	GH 13		An04g09890	55204	ATEG_10371	AO090010000106	AFL2G_11365	ACLA_042430	NFIA_009960	AFUB_014990	Afu1g15440	Cluster 122D		1
AGS	alpha glucan synthase	GH 13	AN5885	An02g03260		ATEG_01449	AO090026000523	AFL2G_06761	ACLA_070240	NFIA_086550	AFUB_027030	Afu2g11270	Cluster 122E	1
AGT	4 alpha glucanotransferase	GH 13		An12g02460	57002								Cluster 123A								1
AGT	4 alpha glucanotransferase	GH 13	AN3308	An09g03100	188489	ATEG_03623	AO090003001498	AFL2G_01594	ACLA_063440	NFIA_001710	AFUB_047500	Afu3g00900	Cluster 123B	1
AMY	alpha amylase	GH 13	AN4507						ACLA_091300	NFIA_035590	AFUB_020300	Afu2g03230	Cluster 123C					1
AMY	alpha amylase	GH 13		An05g02100			AO090120000196		ACLA_094070	NFIA_032970	AFUB_017790	Afu2g00710	Cluster 124A				1
AMY	alpha amylase	GH 13	AN3402	An11g03340	47911	ATEG_10103	AO090023000944		ACLA_052920				Cluster 124B				1
AMY	alpha amylase	GH 13	AN2018	An04g06930	45304	ATEG_08279	AO090003001210	AFL2G_01841	ACLA_049350	NFIA_105920	AFUB_067250	Afu4g10130	Cluster 124C	1
AMY	alpha amylase	GH 13		An12g06930		ATEG_00724							Cluster 124D							1
AMY	alpha amylase	GH 13		An09g03110									Cluster 125A								1
AMY	alpha amylase	GH 13			122069	ATEG_03624	AO090003001497	AFL2G_01595					Cluster 125B					1
AMY	alpha amylase	GH 13	AN3309	An01g13610	46290	ATEG_00838	AO090005001193		ACLA_020060	NFIA_010270	AFUB_014700	Afu1g15150	Cluster 125C		1
AMY	alpha amylase	GH 13						AFL2G_01127					Cluster 125D								1
AMY	alpha amylase	GH 13					AO090120000263	AFL2G_08276					Cluster 126							1
AMY	alpha amylase	GH 13	AN3388			ATEG_02515							Cluster 127							1
AMY	alpha amylase	GH 13	AN6324						ACLA_072270	NFIA_088650	AFUB_029100	Afu2g13460	Cluster 128					1
AMY	alpha amylase	GH 13	AN10060	An01g06120	46621	ATEG_04879	AO090005000884	AFL2G_00860	ACLA_032290	NFIA_022510	AFUB_002520	Afu1g02140	Cluster 129	1
AMY	alpha amylase	GH 13								NFIA_035580			Cluster 130								1
GBA	glycogen debranching enzyme	GH 13	AN2314	An14g04190	211162	ATEG_07608	AO090010000483	AFL2G_11646	ACLA_013550	NFIA_076670	AFUB_058160	Afu5g10540	Cluster 131	1
RHG	endorhamnogalacturonase	GH 28		An14g04200	211163	ATEG_07607	AO090010000484						Cluster 132A						1
RHG	endorhamnogalacturonase	GH 28	AN9134	An12g00950	189722		AO090038000552	AFL2G_07883		NFIA_076680	AFUB_058150	Afu5g10530	Cluster 132B			1
GLA	glucoamylase	GH 15	AN7402						ACLA_049360	NFIA_105910	AFUB_067260		Cluster 133					1
GLA	glucoamylase	GH 15	AN11143	An03g06550	213597	ATEG_04375	AO090010000746	AFL2G_11885	ACLA_094080	NFIA_032960	AFUB_017770	Afu2g00690	Cluster 134	1
GLA	glucoamylase	GH 15										Afu4g10140	Cluster 135								1
GLA	glucoamylase	GH 15				ATEG_05980	AO090003000321	AFL2G_02658	ACLA_089470				Cluster 136					1
GLA	glucoamylase	GH 15		An12g03070	189911		AO090138000105	AFL2G_08782	ACLA_044430	NFIA_094880	AFUB_085220	Afu8g01390	Cluster 137A			1
GLA	glucoamylase	GH 15							ACLA_082570	NFIA_053760	AFUB_074070	Afu6g08080	Cluster 137B						1
GLA	glucoamylase	GH 15							ACLA_078620	NFIA_001210	AFUB_047820	Afu3g00610	Cluster 138						1
MAN	endomannanase	GH 26	AN3336	An15g07760	40875		AO090011000055	AFL2G_04859					Cluster 139					1
MAN	endomannanase	GH 26	AN3326										Cluster 140								1
MAN	endomannanase	GH 26	AN7413										Cluster 141								1
AGL	alpha galactosidase	GH 27				ATEG_01905							Cluster 142								1
AGL	alpha galactosidase	GH 27				ATEG_03427				NFIA_048850	AFUB_095770	Afu6g02560	Cluster 143						1
AGL	alpha galactosidase	GH 27		An06g00170	37736	ATEG_04382	AO090005000217	AFL2G_00225	ACLA_016820	NFIA_073100		Afu5g13830	Cluster 144		1
AGL	alpha galactosidase	GH 27	AN0022	An01g01320	172232					NFIA_023390	AFUB_079600	Afu1g01200	Cluster 145					1
AGL	alpha galactosidase	GH 27	AN7624	An02g11150	207264	ATEG_09830	AO090003001305	AFL2G_01765	ACLA_003130	NFIA_039990	AFUB_050660	Afu5g02130	Cluster 146	1
AGL	alpha galactosidase	GH 27		An11g06330	39180								Cluster 147								1
AGL	alpha galactosidase	GH 27	AN7152	An14g01800	41606	ATEG_02160	AO090023000151	AFL2G_04039		NFIA_029860	AFUB_099470	Afu4g03580	Cluster 148		1
AGL	alpha galactosidase	GH 27							ACLA_097900				Cluster 149								1
PGA	endopolygalacturonase	GH 28	AN8327	An01g14670	46255	ATEG_07748				NFIA_008150	AFUB_016610	Afu1g17220	Cluster 150				1
PGA	endopolygalacturonase	GH 28		An05g02440	43957								Cluster 151								1
PGA	endopolygalacturonase	GH 28		An15g05370	182156								Cluster 152								1
PGA	endopolygalacturonase	GH 28		An16g06990	214598								Cluster 153								1
PGA	endopolygalacturonase	GH 28	AN6656	An09g03260	50161		AO090005000186	AFL2G_00201		NFIA_099410			Cluster 154				1
PGA	endopolygalacturonase	GH 28		An02g12450	172944	ATEG_01601	AO090005001400	AFL2G_01310	ACLA_036670	NFIA_068440	AFUB_040410	Afu3g08680	Cluster 155		1
PGA	endopolygalacturonase	GH 28	AN4372	An01g11520	141677	ATEG_04991	AO090023000401	AFL2G_04252	ACLA_052860	NFIA_102450	AFUB_070830	Afu4g13920	Cluster 156	1
PGA	endopolygalacturonase	GH 28		An02g04900	52219		AO090023000161	AFL2G_04049		NFIA_095620	AFUB_084640	Afu8g01970	Cluster 157				1
PGA	endopolygalacturonase	GH 28					AO090138000086						Cluster 158								1
PGA	endopolygalacturonase	GH 28									AFUB_081060	Afu8g06730	Cluster 159								1
PGA	endopolygalacturonase	GH 28						AFL2G_08764		NFIA_023290	AFUB_079470	Afu1g01320	Cluster 160						1
PGX	exopolygalacturonase	GH 28		An11g04040	178172								Cluster 161								1
PGX	exopolygalacturonase	GH 28	AN8891	An03g06740	191158	ATEG_10357	AO090010000753	AFL2G_11892	ACLA_043100	NFIA_096340	AFUB_083960	Afu8g02630	Cluster 162	1
PGX	exopolygalacturonase	GH 28	AN8761	An12g07500	42184	ATEG_07152	AO090026000784	AFL2G_06533		NFIA_049320	AFUB_095310	Afu6g02980	Cluster 163		1
PGX	exopolygalacturonase	GH 28	AN9045										Cluster 164								1
PGX	exopolygalacturonase	GH 28								NFIA_100120		Afu8g07265	Cluster 165							1
RGX	exorhamnogalacturonase	GH 28		An01g14650	172236		AO090001000133	AFL2G_07371					Cluster 166						1
RGX	exorhamnogalacturonase	GH 28		An18g04810	42917		AO090009000470	AFL2G_10228		NFIA_018590	AFUB_006520	Afu1g06140	Cluster 167				1
RGX	exorhamnogalacturonase	GH 28	AN10274	An03g02080	194461	ATEG_06408	AO090102000139	AFL2G_09582		NFIA_027700	AFUB_091970	Afu7g06410	Cluster 168		1
RGX	exorhamnogalacturonase	GH 28				ATEG_09025	AO090113000199	AFL2G_08671					Cluster 169						1
RGX	exorhamnogalacturonase	GH 28					AO090138000066	AFL2G_03102					Cluster 170							1
RGX	exorhamnogalacturonase	GH 28	AN11626										Cluster 171								1
RGX	exorhamnogalacturonase	GH 28					AO090138000067	AFL2G_08746					Cluster 172							1
RHG	endorhamnogalacturonase	GH 28		An11g06320	178393								Cluster 173								1
RHG	endorhamnogalacturonase	GH 28		An07g01000	180922		AO090003000524	AFL2G_02475			AFUB_100610	Afu4g00100	Cluster 174					1
RHG	endorhamnogalacturonase	GH 28					AO090005000067	AFL2G_00087					Cluster 175							1
RHG	endorhamnogalacturonase	GH 28		An06g02070	123651		AO090026000252	AFL2G_06999					Cluster 176						1
RHG	endorhamnogalacturonase	GH 28		An11g08700	39337		AO090124000009	AFL2G_08037					Cluster 177						1
XGH	xylogalacturonase	GH 28					AO090026000120	AFL2G_07122					Cluster 178							1
XGH	xylogalacturonase	GH 28	AN3389	An04g09700	46065		AO090102000011	AFL2G_09468		NFIA_099610	AFUB_080880	Afu8g06890	Cluster 179			1
AFC	alpha fucosidase	GH 29		An13g02110	44822	ATEG_08111							Cluster 180							1
AFC	alpha fucosidase	GH 29				ATEG_05691							Cluster 181								1
AGD	alpha glucosidase	GH 31	AN2017	An04g06920	214233	ATEG_00723	AO090003001209	AFL2G_01842	ACLA_049370	NFIA_105900	AFUB_067270	Afu4g10150	Cluster 182A	1
AGD	alpha glucosidase	GH 31				ATEG_08278				NFIA_060440			Cluster 182B							1
AGD	alpha glucosidase	GH 31				ATEG_08472							Cluster 182C								1
AGD	alpha glucosidase	GH 31	AN0280	An01g04880	55419	ATEG_02528	AO090005000767	AFL2G_00750	ACLA_031260	NFIA_021450	AFUB_003550	Afu1g03140	Cluster 183A	1
AGD	alpha glucosidase	GH 31	AN7120										Cluster 183B								1
AGD	alpha glucosidase	GH 31	AN0941	An01g10930	119858	ATEG_05177	AO090005001084	AFL2G_01038	ACLA_019300	NFIA_009180	AFUB_015590	Afu1g16250	Cluster 184A
AGD	alpha glucosidase	GH 31	AN8953				AO090038000471	AFL2G_07812					Cluster 184B						1
AGD	alpha glucosidase	GH 31	AN7345										Cluster 184C								1
AGD	alpha glucosidase	GH 31	AN10935				AO090026000111	AFL2G_07131					Cluster 185						1
AGD	alpha glucosidase	GH 31	AN3504	An18g05620	49940	ATEG_02966	AO090023000288	AFL2G_04152		NFIA_018130	AFUB_006940	Afu1g06560	Cluster 186A		1
AGD	alpha glucosidase	GH 31					AO090023000290						Cluster 186B								1
AGD	alpha glucosidase	GH 31	AN11054	An09g05880	50055	ATEG_08065	AO090102000559	AFL2G_09934	ACLA_001670	NFIA_038610	AFUB_052020	Afu5g03500	Cluster 187	1
AXL	alpha xylosidase	GH 31	AN7505			ATEG_06730	AO090001000649	AFL2G_09290	ACLA_089300	NFIA_082140	AFUB_022430	Afu2g05400	Cluster 188A		1
AXL	alpha xylosidase	GH 31				ATEG_00207							Cluster 188B								1
AXL	alpha xylosidase	GH 31		An07g00350	40261		AO090701000558	AFL2G_06180					Cluster 189						1
AXL	alpha xylosidase	GH 31		An09g03300	43342	ATEG_08390	AO090701000639	AFL2G_06239		NFIA_032680			Cluster 190				1
AXL	alpha xylosidase	GH 31				ATEG_05169							Cluster 191								1
INU	endo inulinase	GH 32		An11g03200	52928						AFUB_048930	Afu5g00530	Cluster 192							1
INU	endo inulinase	GH 32								NFIA_041980	AFUB_049000	Afu5g00480	Cluster 193							1
INU	endo inulinase	GH 32				ATEG_07356							Cluster 194								1
INX	exo inulinase	GH 32		An11g03210									Cluster 195								1
INX	exo inulinase	GH 32	AN11778	An12g08280	56664	ATEG_08155	AO090701000400	AFL2G_06028	ACLA_094550	NFIA_033540	AFUB_018320	Afu2g01240	Cluster 196A	1
INU	endo inulinase	GH 32									AFUB_048930	Afu5g00530	Cluster 196B								1
SUC	invertase/beta fructofuranosidase	GH 32	AN3837	An15g00320		ATEG_05860	AO090701000038	AFL2G_05693		NFIA_051560	AFUB_093290	Afu6g05000	Cluster 197A		1
SUC	invertase/beta fructofuranosidase	GH 32		An06g02420	176039								Cluster 197B								1
SUC	invertase/beta fructofuranosidase	GH 32		An08g11070	198063	ATEG_07479	AO090020000640	AFL2G_10707					Cluster 198A					1
SUC	invertase/beta fructofuranosidase	GH 32				ATEG_04996							Cluster 198B								1
SUC	invertase/beta fructofuranosidase	GH 32					AO090103000043	AFL2G_12317					Cluster 199							1
SUC	invertase/beta fructofuranosidase	GH 32				ATEG_10253							Cluster 200								1
LAC	beta galactosidase	GH 35	AN0194										Cluster 201								1
LAC	beta galactosidase	GH 35		An07g04420	180727		AO090001000259	AFL2G_07489					Cluster 202A						1
LAC	beta galactosidase	GH 35		An06g00290	177434	ATEG_07446	AO090003000042	AFL2G_02901	ACLA_088440	NFIA_052310	AFUB_072590	Afu6g06660	Cluster 202B		1
LAC	beta galactosidase	GH 35	AN0980	An01g10350	46429	ATEG_05131	AO090120000158	AFL2G_08182		NFIA_008690	AFUB_016080	Afu1g16700	Cluster 202C		1
LAC	beta galactosidase	GH 35	AN0756	An01g12150	51764	ATEG_00616	AO090012000445	AFL2G_03352	ACLA_021260	NFIA_011250	AFUB_013710	Afu1g14170	Cluster 203A	1
LAC	beta galactosidase	GH 35		An14g05820	41910		AO090012000746	AFL2G_03616		NFIA_000910	AFUB_048070	Afu3g00380	Cluster 203B				1
LAC	beta galactosidase	GH 35					AO090701000770						Cluster 203C								1
LAC	beta galactosidase	GH 35						AFL2G_06343					Cluster 203D								1
LAC	beta galactosidase	GH 35	AN2804			ATEG_08255	AO090023000076	AFL2G_03977		NFIA_041490	AFUB_049140	Afu5g00670	Cluster 204			1
LAC	beta galactosidase	GH 35							ACLA_018830				Cluster 205								1
LAC	beta galactosidase	GH 35						AFL2G_12387					Cluster 206								1
AGL	alpha galactosidase	GH 36	AN8138	An09g00260/AN0900270	212736	ATEG_07929	AO090010000684	AFL2G_11824	ACLA_044620	NFIA_094580	AFUB_085470	Afu8g01130	Cluster 207A	1
AGL	alpha galactosidase	GH 36	AN9035			ATEG_02312							Cluster 207B							1
AGL	alpha galactosidase	GH 36	AN8392			ATEG_07935	AO090011000063	AFL2G_04865	ACLA_044560	NFIA_094540	AFUB_085500	Afu8g01100	Cluster 208		1
AGL	alpha galactosidase	GH 36	AN3874	An04g02700	190816	ATEG_05379	AO090023000743	AFL2G_04555	ACLA_047600	NFIA_107920	AFUB_065350	Afu4g08250	Cluster 209	1
ABF	alpha arabinofuranosidase	GH 43	AN8472				AO090012000356	AFL2G_03265		NFIA_032900	AFUB_017710	Afu2g00650	Cluster 210				1
ABF	alpha arabinofuranosidase	GH 43	AN7781			ATEG_08386	AO090005000065	AFL2G_00086					Cluster 211					1
ABF	alpha arabinofuranosidase	GH 43	AN2533				AO090701000838	AFL2G_06400		NFIA_002750	AFUB_046730	Afu3g01660	Cluster 212				1
ABN	endoarabinanase	GH 43		An07g04930	128077	ATEG_05780				NFIA_078690	AFUB_056130	Afu5g08590	Cluster 213					1
ABN	endoarabinanase	GH 43		An15g03550	182100	ATEG_07817	AO090026000804	AFL2G_06513	ACLA_072730	NFIA_089980	AFUB_030390	Afu2g14750	Cluster 214		1
ABN	endoarabinanase	GH 43	AN3044	An16g02730	184195	ATEG_01562	AO090005001320	AFL2G_01244	ACLA_037080	NFIA_068020	AFUB_039990	Afu3g09140	Cluster 215A	1
ABN	endoarabinanase	GH 43					AO090005000064	AFL2G_00085					Cluster 215B							1
ABN	endoarabinanase	GH 43				ATEG_03688			ACLA_018180	NFIA_008030	AFUB_016700	Afu1g17320	Cluster 216A					1
ABN*	endoarabinanase	GH 43	AN8007	An02g10550	197735		AO090138000055	AFL2G_08737	ACLA_098980	NFIA_047920	AFUB_096700	Afu6g00770	Cluster 216B		1
ABN	endoarabinanase	GH 43	AN6352	An02g01400	134398	ATEG_01407	AO090023000165	AFL2G_04053	ACLA_073460	NFIA_089320	AFUB_029770	Afu2g14150	Cluster 217A	1
ABN	endoarabinanase	GH 43				ATEG_07787							Cluster 217B								1
ABN	endoarabinanase	GH 43	AN2534	An09g01190	203143	ATEG_03520	AO090701000481	AFL2G_06106	ACLA_042100	NFIA_062660	AFUB_034610	Afu3g14620	Cluster 218A	1
BXL	beta xylosidase	GH 43	AN1870	An11g03120	179682	ATEG_06059	AO090003000239	AFL2G_02739	ACLA_090090	NFIA_081240	AFUB_021510	Afu2g04480	Cluster 218B	1
BXL	beta xylosidase	GH 43	AN6751	An02g00140	174379	ATEG_06306	AO090005000476	AFL2G_00456		NFIA_027350	AFUB_091690	Afu7g06110	Cluster 219		1
BXL	beta xylosidase	GH 43				ATEG_05083	AO090103000268	AFL2G_12122	ACLA_087680	NFIA_060490	AFUB_000220	Afu6g14550	Cluster 220			1
BXL	beta xylosidase	GH 43	AN10199			ATEG_00093	AO090005000698	AFL2G_00689/00690	ACLA_058100/058110	NFIA_097490/097500	AFUB_082790/082800	Afu8g04710/04720	Cluster 221A		1
BXL	beta xylosidase	GH 43	AN1477										Cluster 221B								1
BXL	beta xylosidase	GH 43	AN10919			ATEG_10072	AO090010000029	AFL2G_11296		NFIA_093350			Cluster 222				1
BXL	beta xylosidase	GH 43				ATEG_07784	AO090010000494	AFL2G_11656		NFIA_023360	AFUB_079570	Afu1g01230	Cluster 223				1
BXL	beta xylosidase	GH 43	AN7313	An08g10780	122978	ATEG_01188	AO090010000562	AFL2G_11714	ACLA_043260	NFIA_096240	AFUB_084070	Afu8g02510	Cluster 224	1
BXL	beta xylosidase	GH 43	AN2664			ATEG_06107	AO090012000350	AFL2G_03257		NFIA_072780	AFUB_061880	Afu5g14190	Cluster 225			1
BXL	beta xylosidase	GH 43	AN8477			ATEG_01292		AFL2G_06974	ACLA_018160				Cluster 226A					1
BXL	beta xylosidase	GH 43		An08g01900	47677	ATEG_01292	AO090102000331	AFL2G_09750	ACLA_072000	NFIA_088370	AFUB_028830	Afu2g13190	Cluster 226B		1
BXL	beta xylosidase	GH 43	AN7864				AO090113000059						Cluster 227							1
BXL	beta xylosidase	GH 43				ATEG_07517							Cluster 228								1
BXL	beta xylosidase	GH 43	AN2633										Cluster 229								1
BXL	beta xylosidase	GH 43	AN1043										Cluster 230								1
EGL	endoglucanase	GH 45	AN6786							NFIA_028020	AFUB_092320	Afu7g06740	Cluster 231						1
BXL	beta xylosidase	GH 43				ATEG_10193							Cluster 233A								1
BXL	beta xylosidase	GH 43	AN7275			ATEG_06643	AO090701000886	AFL2G_06448	ACLA_078600	NFIA_033220	AFUB_018010	Afu2g00930	Cluster 233B		1
ABF	alpha arabinofuranosidase	GH 51	AN1277	An08g01710	38549	ATEG_00198		AFL2G_07796	ACLA_025610	NFIA_015730	AFUB_009340	Afu1g09900	Cluster 234		1
ABF	alpha arabinofuranosidase	GH 51			50979	ATEG_03540							Cluster 235A							1
ABF	alpha arabinofuranosidase	GH 51	AN2541	An01g00330	206387	ATEG_02882	AO090124000023	AFL2G_08019	ACLA_099110				Cluster 235B			1
ABF	alpha arabinofuranosidase	GH 51	AN9439	An09g00880	131891								Cluster 235C							1
ABF	alpha arabinofuranosidase	GH 51					AO090020000712	AFL2G_10643					Cluster 236							1
ABF	alpha arabinofuranosidase	GH 51				ATEG_07868	AO090012000298	AFL2G_03217	ACLA_074120	NFIA_090410	AFUB_030820	Afu2g15160	Cluster 237			1
GAL	endogalactanase	GH 53		An16g06590									Cluster 238								1
GAL	endogalactanase	GH 53	AN5727	An18g05940	187227	ATEG_02927	AO090001000492	AFL2G_09135		NFIA_017780	AFUB_007290	Afu1g06910	Cluster 239		1
GAL	endogalactanase	GH 53						AFL2G_07488					Cluster 240								1
ABF	alpha arabinofuranosidase	GH 54	AN1571	An15g02300	200605	ATEG_07939	AO090023000001	AFL2G_03901	ACLA_066470	NFIA_060630		Afu6g14620	Cluster 241	1
AXH	arabinoxylan arabinofuranohydrolase	GH 62				ATEG_00186	AO090103000088	AFL2G_12281	ACLA_071560	NFIA_087900	AFUB_028400	Afu2g12770	Cluster 256			1
AXH	arabinoxylan arabinofuranohydrolase	GH 62	AN2632	An03g00960	55136	ATEG_10071	AO090701000885	AFL2G_06447	ACLA_061510	NFIA_033210	AFUB_018000	Afu2g00920	Cluster 257		1
AXH	arabinoxylan arabinofuranohydrolase	GH 62	AN7908										Cluster 258								1
AXH	arabinoxylan arabinofuranohydrolase	GH 62				ATEG_10379							Cluster 259								1
AGU	alpha glucuronidase	GH 67	AN9286	An14g05800	56619	ATEG_06085	AO090026000127	AFL2G_07114	ACLA_017270	NFIA_072510	AFUB_062100	Afu5g14380	Cluster 260A	1
AGU	alpha glucuronidase	GH 67				ATEG_09975							Cluster 260B								1
XG CBH	xyloglucan active cellobiohydrolase	GH 74	AN1542							NFIA_096000	AFUB_084270	Afu8g02330	Cluster 261						1
XG EGL	xyloglucan active endoglucanase	GH 74	AN5061	An01g01870	206333	ATEG_04708			ACLA_044310	NFIA_094990	AFUB_085120	Afu8g01490	Cluster 262			1
RHA	alpha rhamnosidase	GH 78	AN8465	An07g00240	40264			AFL2G_05364					Cluster 263						1
RHA	alpha rhamnosidase	GH 78		An15g04530									Cluster 264								1
RHA	alpha rhamnosidase	GH 78	AN2631	An08g09140	176718	ATEG_05089	AO090001000105	AFL2G_07340		NFIA_004560	AFUB_045370	Afu3g02880	Cluster 265		1
RHA	alpha rhamnosidase	GH 78	AN11954	An04g09070	51410		AO090003001016	AFL2G_02014					Cluster 266A					1
RHA	alpha rhamnosidase	GH 78	AN12368				AO090113000149/AO09011300150	AFL2G_08627		NFIA_057930	AFUB_078020	Afu6g14610	Cluster 266B				1
RHA	alpha rhamnosidase	GH 78	AN7151			ATEG_02922	AO090010000561	AFL2G_11713		NFIA_057930	AFUB_078020	Afu6g12030	Cluster 266C			1
RHA	alpha rhamnosidase	GH 78						AFL2G_10644		NFIA_060560	AFUB_000160		Cluster 266D						1
RHA	alpha rhamnosidase	GH 78	AN10277	An01g06620	170172		AO090003001291	AFL2G_01780		NFIA_022970	AFUB_002060	Afu1g01660	Cluster 267			1
RHA	alpha rhamnosidase	GH 78		An18g04800	42916	ATEG_03018	AO090009000471	AFL2G_10227		NFIA_018620	AFUB_006490	Afu1g06130	Cluster 268			1
RHA	alpha rhamnosidase	GH 78	AN3780										Cluster 269A								1
RHA	alpha rhamnosidase	GH 78	AN10867	An10g00290	44977	ATEG_04706	AO090012000058	AFL2G_02993		NFIA_026130	AFUB_090610	Afu7g05040	Cluster 269B		1
RHA	alpha rhamnosidase	GH 78					AO090103000432	AFL2G_11972					Cluster 270							1
RHA	alpha rhamnosidase	GH 78	AN6929	An12g05700	131668		AO090005001416	AFL2G_03939					Cluster 271					1
UGH	unsaturated galacturonyl hydrolase	GH 88					AO090005000324	AFL2G_00324		NFIA_026210	AFUB_090670	Afu7g05090	Cluster 272					1
UGH	unsaturated galacturonyl hydrolase	GH 88	AN3991	An01g01340	36414		AO090138000087	AFL2G08766		NFIA_023340	AFUB_079550	Afu1g01250	Cluster 273			1
UGH	unsaturated galacturonyl hydrolase	GH 88	AN11078					AFL2G_06465					Cluster 274							1
UGH	unsaturated galacturonyl hydrolase	GH 88					AO090701000907						Cluster 275								1
UGH	unsaturated galacturonyl hydrolase	GH 88	AN4629										Cluster 276								1
ABX	exoarabinanase	GH 93	AN2060			ATEG_06045	AO090003001017	AFL2G_02013		NFIA_081320	AFUB_021620	Afu2G04570	Cluster 277			1
ABX	exoarabinanase	GH 93					AO090011000141	AFL2G_04929					Cluster 278							1
ABX	exoarabinanase	GH 93	AN5231		49311	ATEG_07909	AO090012000101	AFL2G_03035	ACLA_008170	NFIA_027720	AFUB_091990	Afu7g06430	Cluster 279	1
ABX	exoarabinanase	GH 93				ATEG_08029							Cluster 280								1
ABX	exoarabinanase	GH 93				ATEG_00891				NFIA_058060	AFUB_078110	Afu6g12120	Cluster 281						1
AFC	alpha fucosidase	GH 95	AN8149	An16g02760	184037	ATEG_01560	AO090005000382	AFL2G_00373					Cluster 282				1
AFC	alpha fucosidase	GH 95					AO090005000512	AFL2G_00515					Cluster 283A							1
AFC	alpha fucosidase	GH 95	AN6673	An16g00540	53702	ATEG_09768	AO090009000086	AFL2G_10565	ACLA_004070	NFIA_040960	AFUB_049660	Afu5g01190	Cluster 283B	1
AFC	alpha fucosidase	GH 95	AN10376			ATEG_04136				NFIA_064720	AFUB_036590	Afu3g12590	Cluster 284					1
URH	unsaturated rhamnogalacturonyl hydrolase	GH 105	AN3196	An14g02920	41703	ATEG_07907	AO090001000174	AFL2G_07407	ACLA_056060	NFIA_030670	AFUB_100260	Afu4g02860	Cluster 285	1
URH	unsaturated rhamnogalacturonyl hydrolase	GH 105					AO090003000153	AFL2G_02808					Cluster 286							1
URH	unsaturated rhamnogalacturonyl hydrolase	GH 105	AN9383	An14g05340	41877		AO090113000146	AFL2G_08624	ACLA_077810				Cluster 287					1
URH	unsaturated rhamnogalacturonyl hydrolase	GH 105	AN10505			ATEG_02892	AO090001000063	AFL2G_07308	ACLA_072870	NFIA_089840	AFUB_030270	Afu2g14630	Cluster 288		1
URH	unsaturated rhamnogalacturonyl hydrolase	GH 105	AN7828										Cluster 289								1
AGU	alpha glucuronidase	GH115				ATEG_04355	AO090005001415	AFL2G_01323					Cluster 290A						1
AGU	alpha glucuronidase	GH115	AN9329			ATEG_09974	AO090010000038	AFL2G_11304	ACLA_006360	NFIA_025630	AFUB_090220	Afu7g04680	Cluster 290B		1
AGU	alpha glucuronidase	GH115					AO090001000267	AFL2G_07498					Cluster 290C							1
AGU	alpha glucuronidase	GH115					AO090113000058						Cluster 290D								1
PLY	pectate lyase	PL 1	AN0741			ATEG_08834	AO090011000673	AFL2G_05417					Cluster 291					1
PLY	pectate lyase	PL 1	AN5333			ATEG_05467	AO090102000072	AFL2G_09523		NFIA_060270	AFUB_000360	Afu6g14400	Cluster 292			1
PLY	pectate lyase	PL 1	AN7646	An10g00870	45021	ATEG_08123	AO090701000321	AFL2G_05954		NFIA_033040	AFUB_017840	Afu2g00760	Cluster 293		1
PLY	pectate lyase	PL 1	AN9367/AN9368				AO090011000030	AFL2G_04835					Cluster 294						1
PEL	pectin lyase	PL 1				ATEG_00950	AO090003001295	AFL2G_01776					Cluster 295A						1
PEL	pectin lyase	PL 1					AO090103000463	AFL2G_11948					Cluster 295B							1
PEL	pectin lyase	PL 1	AN4882	An15g07160	40837	ATEG_7577	AO090012000121	AFL2G_03052		NFIA_077100	AFUB_057770	Afu5g10170	Cluster 295C		1
PEL	pectin lyase	PL 1		An19g00270	55212		AO090010000030	AFL2G_11297		NFIA_026110	AFUB_090600	Afu7g05030	Cluster 296				1
PEL	pectin lyase	PL 1	AN2331	An03g00190	45821		A0090010000504	AFL2G_11666	ACLA_013470	NFIA_076850	AFUB_057970	Afu5g10380	Cluster 297		1
PEL	pectin lyase	PL 1	AN10147	An11g04030	208760		AO090012000451	AFL2G_03359					Cluster 298					1
PEL	pectin lyase						AO090138000204	AFL2G_08823					Cluster 299							1
PEL	pectin lyase	PL 1	AN2569	An14g04370	41815	ATEG_01216	AO090010000087	AFL2G_11352	ACLA_094210	NFIA_033080	AFUB_017880	Afu2g00800	Cluster 300	1
PEL	pectin lyase	PL 1								NFIA_023100			Cluster 301								1
PEL	pectin lyase	PL 1	AN9439										Cluster 302								1
PLY	pectate lyase	PL 3	AN6748			ATEG_06314	AO090005000472	AFL2G_00461		NFIA_027690	AFUB_091960	Afu7g06400	Cluster 303A			1
PLY	pectate lyase	PL 3	AN8453			ATEG_06285							Cluster 303B							1
PLY	pectate lyase	PL 3	AN3337				AO090010000706	AFL2G_11846	ACLA_059210	NFIA_098670	AFUB_081630	Afu8g05910	Cluster 304A			1
PLY	pectate lyase	PL 3	AN2542										Cluster 304B								1
PLY	pectate lyase	PL 3	AN6106			ATEG_08626	AO090038000502	AFL2G_07839		NFIA_023470	AFUB_079680	Afu1g01120	Cluster 305			1
RGL	rhamnogalacturonan lyase	PL 4	AN7135	An14g01130	210947	ATEG_02193	AO090011000349	AFL2G_05136	ACLA_054660	NFIA_029620	AFUB_099240	Afu4g03780	Cluster 306	1
RGL	rhamnogalacturonan lyase	PL 4	AN6395	An11g00390	47780	ATEG_10327	AO090012000147/AO090012000148	AFL2G_03075	ACLA_018320	NFIA_008140	AFUB_016620	Afu1g17230	Cluster 307A	1
RGL	rhamnogalacturonan lyase	PL 4	AN12097				AO090113000057						Cluster 307B							1
RGL	rhamnogalacturonan lyase	PL 4				ATEG_08610	AO090138000119	AFL2G_08794		NFIA_094270	AFUB_085750	Afu8g00820	Cluster 308				1
RGL	rhamnogalacturonan lyase	PL 4	AN3950										Cluster 309								1
PLY	pectate lyase	PL 9	AN2537			ATEG_04635	AO090038000131	AFL2G_08953		NFIA_062360	AFUB_034350	Afu3g14890	Cluster 310A			1
PLY	pectate lyase	PL 9					AO090038000132						Cluster 310B								1
PLY	pectate lyase	PL 9				ATEG_03526							Cluster 311								1
RGL	rhamnogalacturonan lyase	PL 11	AN2543										Cluster 312								1
														57	44	32	26	35	37	51	106	number of genes per group
		unique genes per species	29	16	16	25	7	7	6	7	4	4		14.653	11.3111	8.22622	6.6838	8.99743	9.51157	13.1105	27.2494	percentage of genes per group
		strain specific genes		9	5						2	7

## Sheet: Suppl. Table 3B
Supplemental Table 3B. Orthology clusters of auxiliary activities (AA)
Color codes:
yellow	at least one of the orthologs has biochemical support
green	only present in one species
orange	present in all species
blue	present in only one strain of this species
The number of species in which an ortholog is present is listed after the orthologous cluster and a sum of this is given at the bottom
The number of unique genes per species is given at the bottom of the species column
enzyme code	function	Module	A. nidulans	A. niger CBS513.88	A. niger ATCC 1015	A. terreus	A. oryzae	A. flavus	A. clavatus	A. fischeri	A. fumigatus A1163	A. fumigatus Af293	Sequence orthologous clusters	8 species	7 species	6 species	5 species	4 species	3 species	2 species	1 species
	candidate ferroxidase	AA1_2		An01g08960	171927	ATEG_08032	AO090102000589	AFL2G_09962	ACLA_001340	NFIA_038330	AFUB_052300	Afu5g03790	Cluster 001A		1
	candidate ferroxidase	AA1_2		An15g05520	40704		AO090124000036	AFL2G_08008					Cluster 001B						1
MCO	multicopper oxidase	AA1_2		An14g05370	185409				ACLA_076450	NFIA_092960	AFUB_033230	Afu2g17540	Cluster 002					1
	distantly related to ferroxidase	AA1_2				ATEG_07961							Cluster 003								1
	distantly related to ferroxidase	AA1_2							ACLA_062550				Cluster 004A								1
MCO	laccase-like multicopper oxidase	AA1_3	AN5397	An11g03580	178468	ATEG_03639	AO090009000067	AFL2G_10583		NFIA_072100			Cluster 005A			1
MCO	laccase-like multicopper oxidase	AA1_3	AN9170	An05g02340	189367	ATEG_08458	AO090010000607	AFL2G_11750		NFIA_101880	AFUB_071740	Afu4g14490	Cluster 005B		1
MCO	laccase-like multicopper oxidase	AA1_3		An08g08450	47386								Cluster 005C								1
MCO	candidate laccase-like multicopper oxidase	AA1_3	AN6830										Cluster 006								1
MCO	laccase-like multicopper oxidase	AA1_3		An18g02690	131352								Cluster 007A								1
MCO	candidate laccase-like multicopper oxidase	AA1_3		An01g00860	131667								Cluster 007B								1
MCO	laccase-like multicopper oxidase	AA1_3		An16g02020	123717								Cluster 008								1
MCO	laccase-like multicopper oxidase	AA1_3		An12g05810	123557								Cluster 009								1
MCO	laccase-like multicopper oxidase	AA1_3		An01g11120	35672	ATEG_03000	AO090005001096	AFL2G_01047		NFIA_009370			Cluster 010				1
MCO	related to laccase-like multicopper oxidase	AA1_3		An05g02540									Cluster 011A								1
MCO	laccase-like multicopper oxidase	AA1_3	AN0901	An01g14010	171385	ATEG_05229	AO090166000081	AFL2G_09420	ACLA_019700	NFIA_009660	AFUB_015200	Afu1g15670	Cluster 011B	1
MCO	laccase-like multicopper oxidase	AA1_3	AN0878	An01g13660	171880		AO090005001177	AFL2G_01113					Cluster 011C					1
MCO	laccase-like multicopper oxidase	AA1_3		An03g03750	44408								Cluster 011D								1
MCO	distantly related to laccase-like multicopper oxidase	AA1_3		An04g10400									Cluster 011E								1
MCO	distantly related to laccase-like multicopper oxidase	AA1_3				ATEG_05254						Afu4g14280	Cluster 011F							1
MCO	laccase-like multicopper oxidase	AA1_3					AO090102000546	AFL2G_09924	ACLA_076440	NFIA_092950	AFUB_033220	Afu2g17530	Cluster 012				1
MCO	distantly related to laccase-like multicopper oxidase	AA1_3	AN7389			ATEG_07309		AFL2G_08693					Cluster 012A						1
MCO	distantly related to ferroxidase	AA1_2	AN8581										Cluster 012B								1
MCO	distantly related to laccase-like multicopper oxidase	AA1_3				ATEG_00141							Cluster 013								1
MCO	laccase-like multicopper oxidase	AA1_3	AN6635				AO090011000755	AFL2G_05482					Cluster 014						1
MCO	distantly related to laccase-like multicopper oxidase	AA1_3						AFL2G_05032					Cluster 015								1
GOX	candidate glucose oxidase	AA3_2	AN7408	An07g00450	40254	ATEG_07516	AO090005000449	AFL2G_00439	ACLA_093090	NFIA_034090	AFUB_018840	Afu2g01770	Cluster 016A	1
GOX	candidate glucose oxidase	AA3_2	AN2175	An11g05580	179579	ATEG_08295	AO090103000214	AFL2G_12171			AFUB_030480	Afu2g14840	Cluster 016B			1
GOX	glucose oxidase	AA3_2		An01g14740	55227	ATEG_06246	AO090012000544	AFL2G_03439					Cluster 017A					1
GOX	candidate glucose oxidase	AA3_2				ATEG_08474							Cluster 017B								1
GOX	candidate glucose oxidase	AA3_2				ATEG_07840		AFL2G_07249					Cluster 017C							1
GOX	candidate glucose oxidase	AA3_2		An12g03440	50376								Cluster 018								1
AAO	related to aryl-alcohol oxidase	AA3_2	AN8329	An02g00400	36617	ATEG_04852	AO090003001409	AFL2G_01667	ACLA_078430	NFIA_045070	AFUB_101160	Afu4g00610	Cluster 019A	1
AAO	related to aryl-alcohol oxidase	AA3_2		An08g08250	207831								Cluster 019B								1
AAO	related to aryl-alcohol oxidase	AA3_2	AN8547	An07g06310	209587	ATEG_09074	AO090103000085	AFL2G_12283	ACLA_062810	NFIA_002550	AFUB_046830	Afu3g01580	Cluster 020	1
AAO	related to aryl-alcohol oxidase	AA3_2	AN3206	An14g02940	53801	ATEG_07905	AO090113000007	AFL2G_08503	ACLA_056040	NFIA_036190			Cluster 021A		1
AAO	related to aryl-alcohol oxidase	AA3_2						AFL2G_12263					Cluster 021B								1
AAO	related to aryl-alcohol oxidase	AA3_2	AN10931	An15g03100	40542	ATEG_07855	AO090012000422	AFL2G_03327	ACLA_072460	NFIA_090260	AFUB_030670	Afu2g15020	Cluster 022A	1
AAO	related to aryl-alcohol oxidase	AA3_2		An18g01120	131188		AO090005000970	AFL2G_00942					Cluster 022B						1
AAO	related to aryl-alcohol oxidase	AA3_2	AN10931				AO090003001420	AFL2G_01658					Cluster 022C						1
AAO	related to aryl-alcohol oxidase	AA3_2	AN6445	An02g11560	37397	ATEG_01660	AO090005001472	AFL2G_01375	ACLA_036030	NFIA_069070	AFUB_041050	Afu3g08070	Cluster 023A	1
AAO	related to aryl-alcohol oxidase	AA3_2		An05g02380	190068	ATEG_01896			ACLA_093600	NFIA_093820			Cluster 023B					1
AAO	related to aryl-alcohol oxidase	AA3_2							ACLA_077840	NFIA_014210	AFUB_010800	Afu1g11370	Cluster 024						1
AAO	related to aryl-alcohol oxidase	AA3_2		An03g05670	44543	ATEG_05456	AO090020000390	AFL2G_10926	ACLA_077970				Cluster 025A				1
AAO	related to aryl-alcohol oxidase	AA3_2		An15g03820			AO090012000349	AFL2G_03256					Cluster 025B						1
AAO	related to aryl-alcohol oxidase	AA3_2		An04g02980	190238		AO090701000527	AFL2G_06148	ACLA_060160				Cluster 026A					1
AAO	distantly related to aryl-alcohol oxidase	AA3_2					AO090023000847						Cluster 026B								1
AAO	related to aryl-alcohol oxidase	AA3_2	AN4006			ATEG_09491	AO090005000530	AFL2G_00531					Cluster 027					1
AAO	related to aryl-alcohol oxidase	AA3_2				ATEG_08635	AO090701000511	AFL2G_06134					Cluster 028						1
AAO	related to aryl-alcohol oxidase	AA3_2	AN9011	An12g10020	51489	ATEG_06402							Cluster 029A						1
AAO	related to aryl-alcohol oxidase	AA3_2		An13g01960	50882		AO090103000128	AFL2G_12244					Cluster 0330						1
AAO	related to aryl-alcohol oxidase	AA3_2				ATEG_06274							Cluster 031A								1
AAO	related to aryl-alcohol oxidase	AA3_2	AN4212										Cluster 031B								1
AAO	related to aryl-alcohol oxidase	AA3_2	AN3229										Cluster 031C								1
AAO	related to aryl-alcohol oxidase	AA3_2	AN7812				AO090026000028	AFL2G_07213					Cluster 032						1
AAO	related to aryl-alcohol oxidase	AA3_2					AO090023000328	AFL2G_04181					Cluster 033							1
AAO	related to aryl-alcohol oxidase	AA3_2	AN7267	An11g05600	208861		AO090001000619	AFL2G_09264					Cluster 034A					1
AAO	related to aryl-alcohol oxidase	AA3_2	AN3531										Cluster 034B								1
AAO	related to aryl-alcohol oxidase	AA3_2	AN9348										Cluster 035								1
AAO	related to aryl-alcohol oxidase	AA3_2	AN2704										Cluster 036								1
AAO	related to aryl-alcohol oxidase	AA3_2		An12g07280	42202		AO090010000215						Cluster 037							1
AAO	related to aryl-alcohol oxidase	AA3_2		An04g08890	45887								Cluster 038								1
AAO	related to aryl-alcohol oxidase	AA3_2		An12g04530	131581								Cluster 039								1
AAO	distantly related to aryl-alcohol oxidase	AA3_2	AN1429	An16g09050	51246	ATEG_00021	AO090103000022	AFL2G_12335	ACLA_057420	NFIA_096800	AFUB_083470	Afu8g04090	Cluster 040A	1
AAO	distantly related to aryl-alcohol oxidase	AA3_2										Afu1g00460	Cluster 040B								1
AAO	distantly related to aryl-alcohol oxidase	AA3_2	AN7832	An12g10770	45958	ATEG_00487	AO090003000032	AFL2G_02909		NFIA_041860	AFUB_049100	Afu5g00630	Cluster 041A		1
AAO	distantly related to aryl-alcohol oxidase	AA3_2		An16g05660	40960	ATEG_00801	AO090120000309	AFL2G_08315		NFIA_084880			Cluster 041B				1
AAO	distantly related to aryl-alcohol oxidase	AA3_2								NFIA_005130			Cluster 041C								1
AAO	distantly related to aryl-alcohol oxidase	AA3_2								NFIA_093020			Cluster 042								1
AAO	distantly related to aryl-alcohol oxidase	AA3_2					AO090103000110						Cluster 043								1
AAO	distantly related to aryl-alcohol oxidase	AA3_2					AO090026000068						Cluster 044								1
AAO	distantly related to aryl-alcohol oxidase	AA3_2	AN7998										Cluster 045								1
AAO	distantly related to aryl-alcohol oxidase	AA3_2	AN7056										Cluster 046								1
AAO	distantly related to aryl-alcohol oxidase	AA3_2	AN3960										Cluster 047								1
AAO	distantly related to aryl-alcohol oxidase	AA3_2		An03g00130	205156								Cluster 048								1
AAO	distantly related to aryl-alcohol oxidase	AA3_2		An18g00530	139484								Cluster 049								1
AAO	distantly related to aryl-alcohol oxidase	AA3_2		An15g04820	183069								Cluster 050								1
AAO	distantly related to aryl-alcohol oxidase	AA3_2		An18g00940	187819								Cluster 051								1
	alcohol oxidase	AA3_3	AN0567	An18g05480	42956	ATEG_09188	AO090001000447	AFL2G_09093					Cluster 052				1
	candidate alcohol oxidase	AA3_3		An15g02200	56311		AO090003000309	AFL2G_02671					Cluster 053						1
	candidate pyranose oxidase	AA3_4	AN5281				AO090001000158	AFL2G_07394					Cluster 054						1
VAO	related to vanillyl-alcohol oxidase	AA4	AN7068	An09g01380	189030		AO090003000878				AFUB_039670	Afu3g09500	Cluster 055					1
	candidate galactose oxidase	CBM32-AA5_2					AO090011000020	AFL2G_04827	ACLA_076740	NFIA_023620			Cluster 058					1
	candidate galactose oxidase	CBM32-AA5_2				ATEG_06260	AO090308000021	AFL2G_00002		NFIA_028120	AFUB_092400	Afu7g06820	Cluster 071				1
	candidate pyranose oxidase	AA6	AN5281				AO090001000158	AFL2G_07394					Cluster 056						1
	candidate benzoquinone reductase	AA6	AN0297	An01g05340	206038	ATEG_01946	AO090005000812	AFL2G_00793	ACLA_031610	NFIA_021810	AFUB_092400	Afu7g062820	Cluster 057	1
	candidate galactose oxidase	CBM32-AA7					AO090011000020	AFL2G_04827	ACLA_076740	NFIA_023620			Cluster 058					1
	related to glucooligosaccharide oxidase	AA7	AN10388	An03g05210	44512	ATEG_01295	AO090026000299	AFL2G_06956	ACLA_057620	NFIA_060220	AFUB_000410	Afu6g14340	Cluster 059	1
	related to glucooligosaccharide oxidase	AA7		An01g14520	35412								Cluster 060								1
	candidate benzoquinone reductase	AA8	AN0297	An01g05340	206038	ATEG_01946	AO090005000812	AFL2G_00793	ACLA_031610	NFIA_021810	AFUB_092400	Afu7g062820	Cluster 061	1
	candidate iron reductase domain	AA8								NFIA_098570	AFUB_081740	Afu8g05805	Cluster 060A							1
	candidate iron reductase domain	AA8	AN8890	An14g02900	134460	ATEG_10370	AO090010000757	AFL2G_11894	ACLA_059690	NFIA_045610			Cluster 060B		1
	candidate iron reductase domain	AA8				ATEG_02996	AO090026000220	AFL2G_07032		NFIA_063710	AFUB_035540	Afu3g13650	Cluster 061A				1
	candidate iron reductase domain	AA8				ATEG_10246			ACLA_054830				Cluster 061B							1
	candidate iron reductase domain	AA8				ATEG_08150							Cluster 062A								1
	candidate iron reductase domain	AA8	AN10820	An02g06090	173811	ATEG_01526	AO090011000593	AFL2G_05344					Cluster 062B				1
	candidate iron reductase domain	AA8	AN12326			ATEG_04326	AO090023000095	AFL2G_03990					Cluster 063					1
	candidate iron reductase domain	AA8				ATEG_08151							Cluster 064								1
	candidate iron reductase domain	AA8					AO090003001458	AFL2G_01626					Cluster 065							1
	candidate iron reductase domain	AA8	AN10488										Cluster 066								1
	candidate iron reductase domain	AA8		An11g04100	39013								Cluster 067								1
CDH	candidate cellobiose dehydrogenase	AA8-AA3_1	AN7230			ATEG_09993	AO090102000058	AFL2G_09511	ACLA_076510	NFIA_093020	AFUB_033310	Afu2g17620	Cluster 068		1
CDH	cellobiose dehydrogenase	AA8-AA3_1		An10g00390	192610	ATEG_08151		AFL2G_06016	ACLA_094490	NFIA_033480	AFUB_018620	Afu2g01180	Cluster 069			1
CDH	candidate cellobiose dehydrogenase	AA8-AA3_1		An02g09270	173720	ATEG_00720	AO090113000054	AFL2G_08542					Cluster 070					1
LPMO	lytic polysaccharide monooxygenase	AA9	AN10419										Cluster 242								1
LPMO	lytic polysaccharide monooxygenase	AA9		An12g04610	211595	ATEG_04210			ACLA_060890	NFIA_006140	AFUB_044090	Afu3g03870	Cluster 243A				1
LPMO	lytic polysaccharide monooxygenase	AA9	AN9524	An14g02670	53797	ATEG_07920	AO090012000090	AFL2G_03026		NFIA_044390	AFUB_101610		Cluster 243B		1
LPMO	lytic polysaccharide monooxygenase	AA9	AN1041	An08g05230	52688	ATEG_00448	AO090001000221	AFL2G_07454	ACLA_022980	NFIA_012990	AFUB_012030	Afu1g12560	Cluster 244	1
LPMO	lytic polysaccharide monooxygenase	AA9	AN1602	An15g04900	182430	ATEG_07790	AO090005000531	AFL2G_00532	ACLA_059790	NFIA_099510	AFUB_080950	Afu8g06830	Cluster 245	1
LPMO	lytic polysaccharide monooxygenase	AA9	AN2388			ATEG_01035	AO090023000056		ACLA_073030	NFIA_089670	AFUB_030110	Afu2g14490	Cluster 246			1
LPMO	lytic polysaccharide monooxygenase	AA9	AN3046	An12g02540	43784	ATEG_08113	AO090023000159	AFL2G_04048	ACLA_055060	NFIA_089730	AFUB_030160	Afu2g14540	Cluster 247A	1
LPMO	lytic polysaccharide monooxygenase	AA9							ACLA_017470				Cluster 247B								1
LPMO	lytic polysaccharide monooxygenase	AA9				ATEG_05416	AO090023000787	AFL2G_04596	ACLA_047220	NFIA_108320	AFUB_064960	Afu4g07850	Cluster 248			1
LPMO	lytic polysaccharide monooxygenase	AA9	AN6428			ATEG_06077							Cluster 249							1
LPMO	lytic polysaccharide monooxygenase	AA9		An15g04570	56338	ATEG_10194							Cluster 250							1
LPMO	lytic polysaccharide monooxygenase	AA9				ATEG_05081	AO090103000087	AFL2G_12282		NFIA_055220	AFUB_075590	Afu6g09540	Cluster 251				1
LPMO	lytic polysaccharide monooxygenase	AA9	AN7891	An04g08550	194765		AO090138000004	AFL2G_08699					Cluster 252					1
LPMO	lytic polysaccharide monooxygenase	AA9				ATEG_08942							Cluster 253								1
LPMO	lytic polysaccharide monooxygenase	AA9	AN3860										Cluster 254								1
LPMO	lytic polysaccharide monooxygenase	AA9				ATEG_01456							Cluster 255								1
		unique genes per species	13	15	15	8	3	2	2		0	0		13	7	5	10	13	14	9	49	number of genes per group
		strain specific genes		3	0						1	2		10.8333	5.83333	4.16667	8.33333	10.8333	11.6667	7.5	40.8333	percentage of genes per group

## Sheet: Suppl. Table 4A
Supplemental Table 4A. Detection of proteins in cultures grown on wheat bran sorted by CAZy family.
The color codes indicate which percentage of the total number of detected peptides was of the specific protein.
			0-0.1%	0.1-0.5%	0.5-1%	1-2%	2-5%	5-10%	>10%
enzyme code	function	CAZY	A. nidulans	A. niger	A. terreus	A. oryzae	A. flavus	A. clavatus	A. fischeri	A. fumigatus
				ATCC 1015						Af293
FAE SF7	feruloyl esterase	faeA		51662	ATEG_08907	AO090001000207	AFL2G_07436
FAE SF1	feruloyl esterase	SF1	AN1772	51478	ATEG_06663	AO090001000582	AFL2G_09228	ACLA_083360	NFIA_054700	Afu6g09040
FAE SF1	feruloyl esterase	SF1			ATEG_02212	AO090001000066	AFL2G_07310		NFIA_047590	Afu6g00450
FAE SF3	feruloyl esterase	SF3				AO090102000013
FAE SF3	feruloyl esterase	SF3			ATEG_02415
FAE SF4	feruloyl esterase	SF4		190471		AO090010000573	AFL2G_11725
FAE SF4	feruloyl esterase	SF4		43194
AXE	acetyl xylan esterase	CE 1	AN6093	211544	ATEG_09843	AO090011000745	AFL2G_05471	ACLA_081220	NFIA_099230	Afu8g06570
AXE	acetyl xylan esterase	CE 1	AN8320							Afu1g17510
AXE	acetyl xylan esterase	CE 1							NFIA_084920
FAE SF5	feruloyl esterase	CE 1				AO090005000945	AFL2G_00922	ACLA_065130	NFIA_115130
FAE SF5	feruloyl esterase	CE 1	AN5267	43785	ATEG_08112	AO090023000158	AFL2G_04047	ACLA_055050	NFIA_089720	Afu2g14530
FAE SF5	feruloyl esterase	CE 1			ATEG_06644	AO090701000884	AFL2G_06446	ACLA_061520
FAE SF5	feruloyl esterase	CE 1								Afu2g09440
FAE SF5	feruloyl esterase	CE 1			ATEG_01914
FAE SF5	feruloyl esterase	CE 1						ACLA_017480
?		CE 1	AN8782	53315	ATEG_06438	AO090005000277	AFL2G_00281	ACLA_012870	NFIA_077450	Afu5g09860
PME	pectin methyl esterase	CE 8				AO090003001514	AFL2G_01578
PME	pectin methyl esterase	CE 8		44585		AO090012000749	AFL2G_03618	ACLA_044240	NFIA_095020	Afu8g01520
PME	pectin methyl esterase	CE 8	AN4860	174365	ATEG_01704	AO090020000404	AFL2G_10916	ACLA_035610	NFIA_069500	Afu3g07650
PME	pectin methyl esterase	CE 8	AN3390	214857		AO090102000010	AFL2G_09467		NFIA_099600	Afu8g06880
PME	pectin methyl esterase	CE 8	AN7966
PME	pectin methyl esterase	CE 8				AO090113000039			NFIA_100100	Afu8g07250
PME	pectin methyl esterase	CE 8						ACLA_059970
PME	pectin methyl esterase	CE 8					AFL2G_08528
PME	pectin methyl esterase	CE 8						ACLA_059980
RGAE	rhamnogalacturonan acetyl esterase	CE 12				AO090003001268	AFL2G_01797
RGAE	rhamnogalacturonan acetyl esterase	CE 12							NFIA_099110	Afu8g06480
RGAE	rhamnogalacturonan acetyl esterase	CE 12		51400	ATEG_10016	AO090102000092	AFL2G_09543
RGAE	rhamnogalacturonan acetyl esterase	CE 12	AN2834			AO090113000155	AFL2G_08631		NFIA_092640	Afu2g17250
RGAE	rhamnogalacturonan acetyl esterase	CE 12	AN2528	189254	ATEG_03511	AO090701000556	AFL2G_06177	ALCL_041970	NFIA_062750	Afu3g14510
GE	glucuronoyl esterase	CE15			ATEG_00945			ACLA_087520	NFIA_060260	Afu6g14390
BGL	beta glucosidase	GH 1		140573
BGL	beta glucosidase	GH 1	AN10124	213437	ATEG_00687	AO090003000497	AFL2G_02496	ACLA_020660	NFIA_010690	Afu1g14710
BGL	beta glucosidase	GH 1						ACLA_019180	NFIA_009040	Afu1g16400
BGL	beta glucosidase	GH 1				AO090113000148	AFL2G_08626		NFIA_060550	Afu6g14600
BGL	beta glucosidase	GH 1	AN9183	131747	ATEG_02657	AO090120000075	AFL2G_08111		NFIA_099670	Afu8g06970
BGL	beta glucosidase	GH 1	AN10375		ATEG_04135				NFIA_064710	Afu3g12600
BGL	beta glucosidase	GH 1						ACLA_064280
BGL	beta glucosidase	GH 1						ACLA_040420
GUS	beta glucuronidase	GH 2	AN3200	189620	ATEG_09745		AFL2G_05262
GUS	beta glucuronidase	GH 2	AN2395	52111	ATEG_01031	AO090023000053	AFL2G_03956		NFIA_089700	Afu2g14520
LAC	beta galactosidase	GH 2			ATEG_10255
LAC	beta galactosidase	GH 2			ATEG_04784
LAC	beta galactosidase	GH 2	AN2463		ATEG_00712
GUS	beta glucuronidase	GH 2	AN5361	46827		AO090038000009	AFL2G_08828
LAC	beta galactosidase	GH 2	AN3201		ATEG_10243	AO090012000389	AFL2G_03296		NFIA_072410	Afu5g14550
LAC	beta galactosidase	GH 2	AN6388
LAC	beta galactosidase	GH 2	AN1107						NFIA_072890	Afu5g14090
MND	beta mannosidase	GH 2	AN1742	138876	ATEG_06636	AO090001000556	AFL2G_09201	ACLA_083570	NFIA_054490	Afu6g08840
MND	beta mannosidase	GH 2	AN11680	172587	ATEG_07339	AO090003001410	AFL2G_01666	ACLA_078510	NFIA_045250	Afu4g00390
MND	beta mannosidase	GH 2				AO090005000740	AFL2G_00728
MND	beta mannosidase	GH 2	AN3368	212893	ATEG_08684	AO090010000208	AFL2G_11464	ACLA_066240	NFIA_114030	Afu7g01320
MND	beta mannosidase	GH 2			ATEG_09890
BGL	beta glucosidase	GH 3			ATEG_10274
BGL	beta glucosidase	GH 3		139037
BGL	beta glucosidase	GH 3
BGL	beta glucosidase	GH 3		39613
BGL	beta glucosidase	GH 3	AN7915	38077		AO090001000266	AFL2G_07497
BGL	beta glucosidase	GH 3	AN10482	208871	ATEG_06617	AO090001000544	AFL2G_09187	ACLA_083710	NFIA_054350	Afu6g08700
BGL	beta glucosidase	GH 3
BGL	beta glucosidase	GH 3		210981	ATEG_02806	AO090003001511	ALF2G_01582		NFIA_095760	Afu8g02100
BGL	beta glucosidase	GH 3			ATEG_02724	AO090005000337	AFL2G_00334
BGL	beta glucosidase	GH 3	AN4102	56782	ATEG_03047	AO090009000356	AFL2G_10322	ACLA_028810	NFIA_018950	Afu1g05770
BGL	beta glucosidase	GH 3	AN6652	182309	ATEG_07121	AO090009000554	AFL2G_10164	ACLA_096980	NFIA_050080	Afu6g03570
BGL	beta glucosidase	GH 3		44520		AO090010000034	AFL2G_11300
BGL	beta glucosidase	GH 3				AO090012000003	AFL2G_02949
BGL	beta glucosidase	GH 3	AN7396	179265	ATEG_10320	AO090012000135	AFL2G_03066		NFIA_007920	Afu1g17410
BGL	beta glucosidase	GH 3	AN1804			AO090026000123	AFL2G_07119
BGL	beta glucosidase	GH 3				AO090038000223	AFL2G_09023
BGL	beta glucosidase	GH 3	AN5976	181816	ATEG_02713	AO090038000425	AFL2G_07763		NFIA_100430
BGL	beta glucosidase	GH 3				AO090103000127	AFL2G_12245
BGL	beta glucosidase	GH 3		176601		AO090166000048	AFL2G_09452		NFIA_112660
BGL	beta glucosidase	GH 3	AN3903		ATEG_04069	AO090166000090	AFL2G_09413	ACLA_087610	NFIA_060370	Afu6g14490
BGL	beta glucosidase	GH 3	AN2227	129891	ATEG_09329	AO090701000244	AFL2G_05886	ACLA_010450	NFIA_080070	Afu5g07190
BGL	beta glucosidase	GH 3			ATEG_07931
BGL	beta glucosidase	GH 3	AN0712
BGL	beta glucosidase	GH 3	AN2612							Afu7g00240
BGL	beta glucosidase	GH 3	AN2828		ATEG_07419	AO090701000841	AFL2G_06408	ACLA_007810	NFIA_027390	Afu7g06140
BGL	beta glucosidase	GH 3	AN3949
BGL	beta glucosidase	GH 3	AN7865						NFIA_057590	Afu6g11910
BGL	beta glucosidase	GH 3		129779	ATEG_00157
BGL	beta glucosidase	GH 3							NFIA_000750	Afu3g00230
BGL	beta glucosidase	GH 3							NFIA_098520
BGL	beta glucosidase	GH 3							NFIA_057910
BGL/BXL	beta glucosidase/beta xylosidase	GH 3	AN0479
BXL	beta xylosidase	GH 3	AN2359	205670	ATEG_05106	AO090005000986	AFL2G_00957			Afu1g16920
BXL	beta xylosidase	GH 3			ATEG_07383	AO090011000140	AFL2G_04928
BXL	beta xylosidase	GH 3						ACLA_018590
BXL/ABF	beta xylosidase/alpha arabinofuranosidase	GH 3	AN8401		ATEG_09052	AO090103000120	AFL2G_12252	ACLA_062400	NFIA_003180	Afu3g02090
BXL/ABF	beta xylosidase/alpha arabinofuranosidase	GH 3	AN2217	50997	ATEG_09314	AO090701000274	AFL2G_05912	ACLA_010340	NFIA_080180	Afu5g07080
BXL/ABF	beta xylosidase/alpha arabinofuranosidase	GH 3			ATEG_08027
?		GH 3	AN1416	45461	ATEG_00018	AO090103000019	AFL2G_12338	ACLA_057390	NFIA_096770	Afu8g04060
?		GH 3								Afu1g00540
?		GH 3	AN3360	37673	ATEG_04963			ACLA_052760	NFIA_102600	Afu4g13770
?		GH 3		120104	ATEG_04729	AO090003000741	AFL2G_02272	ACLA_039660	NFIA_065550	Afu3g11780
?		GH 3					AFL2G_08686
?		GH 3	AN2599
EGL	endoglucanase	GH 5	AN3013	210716	ATEG_01592	AO090005001389	AFL2G_01298	ACLA_036770	NFIA_068300	Afu3g08820
EGL	endoglucanase	GH 5	AN1285	205580	ATEG_05002			ACLA_085250	NFIA_057290	Afu6g11600
EGL	endoglucanase	GH 5							NFIA_095570
EGL	endoglucanase	GH 5	AN8068		ATEG_09802	AO090003001341+AO090003001342	AFL2G_01726		NFIA_040280	Afu5g01830
EGL	endoglucanase	GH 5	AN5214	209376		AO090005001553	AFL2G_01447	ACLA_081650	NFIA_053150	Afu6g07480
EGL	endoglucanase	GH 5		214608	ATEG_04390	AO090011000715	AFL2G_05447	ACLA_081310	NFIA_085010	Afu2g09520
EGL	endoglucanase	GH 5			ATEG_05003
GLN	exo 1,6 galactanase	GH 5	AN9166	194447	ATEG_10242	AO090012000046	AFL2G_02982		NFIA_072400	Afu5g14560
EXG	exo 1,3 galactanase	GH 5			ATEG_08371				NFIA_056040
EXG	exo 1,3 galactanase	GH 5	AN8947	175759	ATEG_07719
EXG	exo 1,3 galactanase	GH 5	AN7533	123981	ATEG_06686	AO090001000604	AFL2G_09249	ACLA_083150	NFIA_054930	Afu6g09250
EXG	exo 1,3 galactanase	GH 5	AN4052	202490	ATEG_03849	AO090003000990	AFL2G_02039	ACLA_031040	NFIA_021060	Afu1g03600
EXG	exo 1,3 galactanase	GH 5			ATEG_06369	AO090005000423	AFL2G_00412	ACLA_007330	NFIA_026860	Afu7g05610
EXG	exo 1,3 galactanase	GH 5			ATEG_03062	AO090009000373	AFL2G_10308
EXG	exo 1,3 galactanase	GH 5	AN1332	52811		AO090012000917	AFL2G_03782		NFIA_113230
EXG	beta 1,6 glucanase	GH 5	AN3777		ATEG_09844	AO090011000757	AFL2G_05484		NFIA_084850	Afu2g09350
MAN	endomannanase	GH 5	AN3358	50378	ATEG_08654	AO090010000122	AFL2G_11381	ACLA_066420	NFIA_113780	Afu7g01070
MAN	endomannanase	GH 5			ATEG_10292	AO090012000006	AFL2G_02951		NFIA_041960	Afu5g00550
MAN	endomannanase	GH 5	AN7639			AO090038000444	AFL2G_07781	ACLA_044470	NFIA_099770	Afu8g07030
MAN	endomannanase	GH 5			ATEG_02669
MAN	endomannanase	GH 5	AN2709
MAN	endomannanase	GH 5	AN3297
MAN	endomannanase	GH 5	AN6427		ATEG_09991
MAN	endomannanase	GH 5	AN9276
MAN	endomannanase	GH 5			ATEG_01374
		GH 5			ATEG_03677
CBH	cellobiohydrolase	GH 6	AN5282	54490	ATEG_07493			ACLA_062560	NFIA_002990	Afu3g01910
CBH	cellobiohydrolase	GH 6	AN1273	133986	ATEG_00193	AO090038000439	AFL2G_07776	ACLA_025560	NFIA_015680
CBH	cellobiohydrolase	GH 7	AN0494	51773	ATEG_05002	AO090001000348	AFL2G_07571	ACLA_085260	NFIA_057300	Afu6g11610
CBH	cellobiohydrolase	GH 7							NFIA_095570
CBH	cellobiohydrolase	GH 7	AN5176	53159	ATEG_03727	AO090012000941	AFL2G_03805	ACLA_088870	NFIA_052720	Afu6g07070
EGL	endoglucanase	GH 7	AN3418		ATEG_08700	AO090010000314	ALF2G_11497	ACLA_066030	NFIA_114250	Afu7g01540
EGL	endoglucanase	GH 7			ATEG_08705			ACLA_098940	NFIA_047960	Afu6g01800
XLN	endoxylanase	GH 10				AO090001000208	AFL2G_07437
XLN	endoxylanase	GH 10	AN7401		ATEG_03410	AO090103000326	AFL2G_12071	ACLA_086910	NFIA_059570	Afu6g13610
XLN	endoxylanase	GH 10	AN1818	57436	ATEG_00809	AO090701000887	AFL2G_06449	ACLA_048770	NFIA_106540	Afu4g09480
XLN	endoxylanase	GH 10			ATEG_08906	AO090103000423	AFL2G_11983
XLN	endoxylanase	GH 10	AN2356	50977					NFIA_057510	Afu6g11820
XLN	endoxylanase	GH 10			ATEG_07190				NFIA_061880	Afu3g15210
XLN	endoxylanase	GH 11	AN3613
XLN	endoxylanase	GH 11
XLN	endoxylanase	GH 11		171269	ATEG_04943	AO090001000111	AFL2G_07347	ACLA_085410	NFIA_058160	Afu6g12210
XLN	endoxylanase	GH 11		183088		AO090026000103	AFL2G_07138		NFIA_055240
XLN	endoxylanase	GH 11				AO090103000141	AFL2G_12233
XLN	endoxylanase	GH 11	AN9365	52071	ATEG_07461	AO090120000026	AFL2G_08066	ACLA_063140	NFIA_000850	Afu3g00320
XLN	endoxylanase	GH 11							NFIA_001010	Afu3g00470
XLN	endoxylanase	GH 11						ACLA_064270
XG EGL	xyloglucan active endoglucanase	GH 12	AN0452	52011	ATEG_03755	AO090003000905	AFL2G_02120	ACLA_029940	NFIA_020020	Afu1g04730
XG EGL	xyloglucan active endoglucanase	GH 12		211053	ATEG_07420	AO090026000102	AFL2G_07140	ACLA_007820	NFIA_027400	Afu7g06150
XG EGL	xyloglucan active endoglucanase	GH 12			ATEG_05519
XG EGL	xyloglucan active endoglucanase	GH 12			ATEG_09894
XG EGL	xyloglucan active endoglucanase	GH 12				AO090038000175	AFL2G_08984		NFIA_002040
XG EGL	xyloglucan active endoglucanase	GH 12				AO090701000185	AFL2G_05831	ACLA_060930	NFIA_005810	Afu3g03610
XG EGL	xyloglucan active endoglucanase	GH 12		191511					NFIA_100330
XG EGL	xyloglucan active endoglucanase	GH 12					AFL2G_04893
XG EGL	xyloglucan active endoglucanase	GH 12								Afu3g01160
XG EGL	xyloglucan active endoglucanase	GH 12			ATEG_07466
AGT	4 alpha glucanotransferase	GH 13		57002
?		GH 13		182162
GBA	glycogen debranching enzyme	GH 13	AN2314	211162	ATEG_07608	AO090010000483	AFL2G_11646	ACLA_013550	NFIA_076670	Afu5g10540
AGD	alpha glucosidase	GH 13		50927
AGD	alpha glucosidase	GH 13	AN4843	52452	ATEG_01729	AO090020000176	AFL2G_11111	ACLA_035550	NFIA_069880	Afu3g07380
AGD	alpha glucosidase	GH 13				AO090026000034	AFL2G_07207
AGD	alpha glucosidase	GH 13				AO090038000234	AFL2G_09036	ACLA_008120	NFIA_027660	Afu7g06380
AGD	alpha glucosidase	GH 13	AN10420		ATEG_01029	AO090103000129	AFL2G_12243	ACLA_059930	NFIA_099830	Afu8g07070
AGD	alpha glucosidase	GH 13				AO090103000378	AFL2G_12021
AGD	alpha glucosidase	GH 13					AFL2G_08694
AGD	alpha glucosidase	GH 13						ACLA_070570	NFIA_086860	Afu2g11620
AGD	alpha glucosidase	GH 13						ACLA_070560	NFIA_086850	Afu2g11610
AGS	alpha glucan synthase	GH 13		212915
AGS	alpha glucan synthase	GH 13		40878
AGS	alpha glucan synthase	GH 13	AN3307	54378	ATEG_03622	AO090003001500	AFL2G_01593	ACLA_063450	NFIA_001720	Afu3g00910
AGS	alpha glucan synthase	GH 13		55204	ATEG_10371	AO090010000106	AFL2G_11365	ACLA_042430	NFIA_009960	Afu1g15440
AGS	alpha glucan synthase	GH 13	AN5885		ATEG_01449	AO090026000523	AFL2G_06761	ACLA_070240	NFIA_086550	Afu2g11270
AMY	alpha amylase	GH 13
AMY	alpha amylase	GH 13
AMY	alpha amylase	GH 13				AO090120000196		ACLA_094070	NFIA_032970	Afu2g00710
AMY	alpha amylase	GH 13	AN3402	47911	ATEG_10103	AO090023000944		ACLA_052920
AMY	alpha amylase	GH 13	AN2018	45304	ATEG_08279	AO090003001210	AFL2G_01841	ACLA_049350	NFIA_105920	Afu4g10130
AGT	4 alpha glucanotransferase	GH 13	AN3308	188489	ATEG_03623	AO090003001498	AFL2G_01594	ACLA_063440	NFIA_001710	Afu3g00900
AMY	alpha amylase	GH 13				AO090120000263	AFL2G_08276
AMY	alpha amylase	GH 13
AMY	alpha amylase	GH 13	AN4507
AMY	alpha amylase	GH 13	AN3388		ATEG_02515
AMY	alpha amylase	GH 13	AN6324					ACLA_072270	NFIA_088650	Afu2g13460
AMY	alpha amylase	GH 13		122069	ATEG_03624	AO090003001497	AFL2G_01595
AMY	alpha amylase	GH 13	AN10060	46621	ATEG_04879	AO090005000884	AFL2G_00860	ACLA_032290	NFIA_022510	Afu1g02140
AMY	alpha amylase	GH 13	AN3309	46290	ATEG_00838	AO090005001193		ACLA_020060	NFIA_010270	Afu1g15150
AMY	alpha amylase	GH 13			ATEG_00724
AMY	alpha amylase	GH 13					AFL2G_01127
AMY	alpha amylase	GH 13						ACLA_091300	NFIA_035590	Afu2g03230
AMY	alpha amylase	GH 13							NFIA_035580
GLA	glucoamylase	GH 15	AN7402					ACLA_049360	NFIA_105910
GLA	glucoamylase	GH 15								Afu4g10140
GLA	glucoamylase	GH 15			ATEG_05980	AO090003000321	AFL2G_02658	ACLA_089470
GLA	glucoamylase	GH 15	AN11143	213597	ATEG_04375	AO090010000746	AFL2G_11885	ACLA_094080	NFIA_032960	Afu2g00690
GLA	glucoamylase	GH 15		189911		AO090138000105	AFL2G_08782	ACLA_044430	NFIA_094880	Afu8g01390
GLA	glucoamylase	GH 15						ACLA_082570	NFIA_053760	Afu6g08080
GLA	glucoamylase	GH 15						ACLA_078620	NFIA_001210	Afu3g00610
MAN	endomannanase	GH 26	AN3336	40875		AO090011000055	AFL2G_04859
MAN	endomannanase	GH 26	AN3326
MAN	endomannanase	GH 26	AN7413
AGL	alpha galactosidase	GH 27			ATEG_01905				NFIA_048850	Afu6g02560
AGL	alpha galactosidase	GH 27		37736	ATEG_04382			ACLA_016820	NFIA_073100	Afu5g13830
AGL	alpha galactosidase	GH 27	AN0022	172232	ATEG_03427	AO090005000217	AFL2G_00225		NFIA_023390	Afu1g01200
AGL	alpha galactosidase	GH 27	AN7624	207264	ATEG_09830	AO090003001305	AFL2G_01765	ACLA_003130	NFIA_039990	Afu5g02130
AGL	alpha galactosidase	GH 27		39180
AGL	alpha galactosidase	GH 27	AN7152	41606	ATEG_02160	AO090023000151	AFL2G_04039		NFIA_029860	Afu4g03580
AGL	alpha galactosidase	GH 27						ACLA_097900
PGA	endopolygalacturonase	GH 28	AN8327	46255					NFIA_008150	Afu1g17220
PGA	endopolygalacturonase	GH 28		43957
PGA	endopolygalacturonase	GH 28		182156
PGA	endopolygalacturonase	GH 28		214598
PGA	endopolygalacturonase	GH 28	AN6656	50161		AO090005000186	AFL2G_00201		NFIA_099410
PGA	endopolygalacturonase	GH 28		172944	ATEG_01601	AO090005001400	AFL2G_01310	ACLA_036670	NFIA_068440	Afu3g08680
PGA	endopolygalacturonase	GH 28	AN4372	141677	ATEG_04991	AO090023000401	AFL2G_04252	ACLA_052860	NFIA_102450	Afu4g13920
PGA	endopolygalacturonase	GH 28		52219		AO090023000161	AFL2G_04049		NFIA_095620	Afu8g01970
PGA	endopolygalacturonase	GH 28				AO090138000086
PGA	endopolygalacturonase	GH 28								Afu8g06730
PGA	endopolygalacturonase	GH 28			ATEG_07748
PGA	endopolygalacturonase	GH 28					AFL2G_08764		NFIA_023290	Afu1g01320
PGX	exopolygalacturonase	GH 28		178172
PGX	exopolygalacturonase	GH 28	AN8891	191158	ATEG_10357	AO090010000753	AFL2G_11892	ACLA_043100	NFIA_096340	Afu8g02630
PGX	exopolygalacturonase	GH 28	AN8761	42184	ATEG_07152	AO090026000784	AFL2G_06533		NFIA_049320	Afu6g02980
PGX	exopolygalacturonase	GH 28	AN9045
RGX	exorhamnogalacturonase	GH 28		172236		AO090001000133	AFL2G_07371
RGX	exorhamnogalacturonase	GH 28		42917		AO090009000470	AFL2G_10228		NFIA_018590	Afu1g06140
RGX	exorhamnogalacturonase	GH 28	AN10274	194461	ATEG_09025	AO090102000139	AFL2G_09582		NFIA_027700	Afu7g06410
RGX	exorhamnogalacturonase	GH 28			ATEG_06408	AO090113000199	AFL2G_08671
RGX	exorhamnogalacturonase	GH 28				AO090138000066	AFL2G_03102
RGX	exorhamnogalacturonase	GH 28	AN11626
RGX	exorhamnogalacturonase	GH 28				AO090138000067	AFL2G_08746
RHG	endorhamnogalacturonase	GH 28		178393
RHG	endorhamnogalacturonase	GH 28		180922		AO090003000524	AFL2G_02475			Afu4g00100
RHG	endorhamnogalacturonase	GH 28				AO090005000067	AFL2G_00087
RHG	endorhamnogalacturonase	GH 28		211163	ATEG_07607	AO090010000484	AFL2G_11646
RHG	endorhamnogalacturonase	GH 28		123651		AO090026000252	AFL2G_06999
RHG	endorhamnogalacturonase	GH 28	AN9134	189722		AO090038000552	AFL2G_07883
RHG	endorhamnogalacturonase	GH 28		39337		AO090124000009	AFL2G_08037
RHG	endorhamnogalacturonase	GH 28							NFIA_076680	Afu5g10530
XGH	xylogalacturonase	GH 28				AO090026000120	AFL2G_07122
XGH	xylogalacturonase	GH 28	AN3389	46065		AO090102000011	AFL2G_09468		NFIA_099610	Afu8g06890
PGX	exopolygalacturonase	GH 28							NFIA_100120	Afu8g07265
AFC	alpha fucosidase	GH 29		44822	ATEG_08111
AFC	alpha fucosidase	GH 29			ATEG_05691
AGD	alpha glucosidase	GH 31	AN2017	214233	ATEG_00723	AO090003001209	AFL2G_01842	ACLA_049370	NFIA_105900	Afu4g10150
AGD	alpha glucosidase	GH 31	AN0280	55419	ATEG_02528	AO090005000767	AFL2G_00750	ACLA_031260	NFIA_021450	Afu1g03140
AGD	alpha glucosidase	GH 31	AN0941	119858	ATEG_05177	AO090005001084	AFL2G_01038	ACLA_019300	NFIA_009180	Afu1g16250
AGD	alpha glucosidase	GH 31	AN3504	49940	ATEG_02966	AO090023000288	AFL2G_04152		NFIA_018130	Afu1g06560
AGD	alpha glucosidase	GH 31	AN10935			AO090026000111	AFL2G_07131
AGD	alpha glucosidase	GH 31	AN8953			AO090038000471	AFL2G_07812
AGD	alpha glucosidase	GH 31	AN11054	50055	ATEG_08065	AO090102000559	AFL2G_09934	ACLA_001670	NFIA_038610	Afu5g03500
AGD	alpha glucosidase	GH 31	AN7120
AGD	alpha glucosidase	GH 31	AN7345
AGD	alpha glucosidase	GH 31			ATEG_08278
AGD	alpha glucosidase	GH 31			ATEG_08472
AGD	alpha glucosidase	GH 31							NFIA_060440
AXL	alpha xylosidase	GH 31	AN7505		ATEG_06730	AO090001000649	AFL2G_09290	ACLA_089300	NFIA_082140	Afu2g05400
AXL	alpha xylosidase	GH 31		40261		AO090701000558	AFL2G_06180
AXL	alpha xylosidase	GH 31		43342	ATEG_08390	AO090701000639	AFL2G_06239		NFIA_032680
AXL	alpha xylosidase	GH 31			ATEG_00207
AXL	alpha xylosidase	GH 31			ATEG_05169
INU	endo inulinase	GH 32		52928						Afu5g00530
INU	endo inulinase	GH 32								Afu5g00480
INU	endo inulinase	GH 32			ATEG_07356
INX	exo inulinase	GH 32
INX	exo inulinase	GH 32	AN11778	56664	ATEG_08155	AO090701000400	AFL2G_06028	ACLA_094550	NFIA_033540	Afu2g01240
SUC	invertase/beta fructofuranosidase	GH 32	AN3837		ATEG_05860	AO090701000038	AFL2G_05693		NFIA_051560	Afu6g05000
SUC	invertase/beta fructofuranosidase	GH 32		198063	ATEG_07479	AO090020000640	AFL2G_10707
SUC	invertase/beta fructofuranosidase	GH 32				AO090103000043	AFL2G_12317
SUC	invertase/beta fructofuranosidase	GH 32		176039
SUC	invertase/beta fructofuranosidase	GH 32			ATEG_04996
SUC	invertase/beta fructofuranosidase	GH 32			ATEG_10253
LAC	beta galactosidase	GH 35	AN0194
LAC	beta galactosidase	GH 35		180727
LAC	beta galactosidase	GH 35				AO090001000259	AFL2G_07489
LAC	beta galactosidase	GH 35		177434	ATEG_07446	AO090003000042	AFL2G_02901	ACLA_088440	NFIA_052310	Afu6g06660
LAC	beta galactosidase	GH 35	AN0756	51764	ATEG_00616	AO090012000445	AFL2G_03352	ACLA_021260	NFIA_011250	Afu1g14170
LAC	beta galactosidase	GH 35				AO090012000746
LAC	beta galactosidase	GH 35	AN2804		ATEG_08255	AO090023000076	AFL2G_03977		NFIA_041490	Afu5g00670
LAC	beta galactosidase	GH 35	AN0980	46429	ATEG_05131	AO090120000158	AFL2G_08182		NFIA_008690	Afu1g16700
LAC	beta galactosidase	GH 35		41910			AFL2G_03616		NFIA_000910	Afu3g00380
LAC	beta galactosidase	GH 35				AO090701000770
LAC	beta galactosidase	GH 35						ACLA_018830
LAC	beta galactosidase	GH 35					AFL2G_06343
LAC	beta galactosidase	GH 35					AFL2G_12387
AGL	alpha galactosidase	GH 36	AN8138	212736	ATEG_07929	AO090010000684	AFL2G_11824	ACLA_044620	NFIA_094580	Afu8g01130
AGL	alpha galactosidase	GH 36	AN8392		ATEG_07935	AO090011000063	AFL2G_04865	ACLA_044560	NFIA_094540	Afu8g01100
AGL	alpha galactosidase	GH 36	AN3874	190816	ATEG_05379	AO090023000743	AFL2G_04555	ACLA_047600	NFIA_107920	Afu4g08250
AGL	alpha galactosidase	GH 36	AN9035		ATEG_02312
ABF	alpha arabinofuranosidase	GH 43	AN8472			AO090012000356	AFL2G_03265		NFIA_032900	Afu2g00650
ABF	alpha arabinofuranosidase	GH 43	AN7781		ATEG_08386	AO090005000065	AFL2G_00086
ABF	alpha arabinofuranosidase	GH 43	AN2533			AO090701000838	AFL2G_06400		NFIA_002750	Afu3g01660
ABN	endoarabinanase	GH 43		128077	ATEG_05780				NFIA_078690	Afu5g08590
ABN	endoarabinanase	GH 43		182100	ATEG_07817	AO090026000804	AFL2G_06513	ACLA_072730	NFIA_089980	Afu2g14750
ABN	endoarabinanase	GH 43	AN3044	184195	ATEG_01562	AO090005001320	AFL2G_01244	ACLA_037080	NFIA_068020	Afu3g09140
ABN	endoarabinanase	GH 43						ACLA_018180	NFIA_008030	Afu1g17320
ABN	endoarabinanase	GH 43	AN6352	134398	ATEG_01407	AO090023000165	AFL2G_04053	ACLA_073460	NFIA_089320	Afu2g14150
ABN*	endoarabinanase	GH 43	AN8007	197735		AO090138000055	AFL2G_08737	ACLA_098980	NFIA_047920	Afu6g00770
ABN	endoarabinanase	GH 43	AN2534	203143	ATEG_03520	AO090701000481	AFL2G_06106	ACLA_042100	NFIA_062660	Afu3g14620
ABN	endoarabinanase	GH 43
ABN	endoarabinanase	GH 43				AO090005000064	AFL2G_00085
ABN	endoarabinanase	GH 43			ATEG_03688
ABN	endoarabinanase	GH 43			ATEG_07787
BXL	beta xylosidase	GH 43	AN1870	179682	ATEG_06059	AO090003000239	AFL2G_02739	ACLA_090090	NFIA_081240	Afu2g04480
BXL	beta xylosidase	GH 43	AN6751	174379	ATEG_06306	AO090005000476	AFL2G_00456		NFIA_027350	Afu7g06110
BXL	beta xylosidase	GH 43			ATEG_05083	AO090103000268	AFL2G_12122	ACLA_087680	NFIA_060490	Afu6g14550
BXL	beta xylosidase	GH 43	AN10199		ATEG_00093	AO090005000698	AFL2G_00689/00690	ACLA_058100/058110	NFIA_097490/097500	Afu8g04710/04720
BXL	beta xylosidase	GH 43	AN10919		ATEG_10072	AO090010000029	AFL2G_11296		NFIA_093350
BXL	beta xylosidase	GH 43			ATEG_07784	AO090010000494	AFL2G_11656		NFIA_023360	Afu1g01230
BXL	beta xylosidase	GH 43	AN7313	122978	ATEG_01188	AO090010000562	AFL2G_11714	ACLA_043260	NFIA_096240	Afu8g02510
BXL	beta xylosidase	GH 43	AN2664		ATEG_06107	AO090012000350	AFL2G_03257		NFIA_072780	Afu5g14190
BXL	beta xylosidase	GH 43	AN8477		ATEG_01292		AFL2G_06974	ACLA_018160
BXL	beta xylosidase	GH 43				AO090113000059
BXL	beta xylosidase	GH 43			ATEG_10193
BXL	beta xylosidase	GH 43	AN7275		ATEG_06643	AO090701000886	AFL2G_06448	ACLA_078600	NFIA_033220	Afu2g00930
BXL	beta xylosidase	GH 43	AN7864	47677	ATEG_01292	AO090102000331	AFL2G_09750	ACLA_072000	NFIA_088370	Afu2g13190
BXL	beta xylosidase	GH 43			ATEG_07517
BXL	beta xylosidase	GH 43	AN2633
BXL	beta xylosidase	GH 43	AN1043
BXL	beta xylosidase	GH 43					AFL2G_08528
?	?	GH 43	AN1477
EGL	endoglucanase	GH 45	AN6786						NFIA_028020	Afu7g06740
ABF	alpha arabinofuranosidase	GH 51	AN1277	38549	ATEG_00198		AFL2G_07796	ACLA_025610	NFIA_015730	Afu1g09900
ABF	alpha arabinofuranosidase	GH 51		50979	ATEG_03540
ABF	alpha arabinofuranosidase	GH 51				AO090020000712	AFL2G_10643
ABF	alpha arabinofuranosidase	GH 51	AN2541	206387	ATEG_02882	AO090124000023	AFL2G_08019	ACLA_099110
ABF	alpha arabinofuranosidase	GH 51	AN9439	131891	ATEG_07868	AO090012000298	AFL2G_03217	ACLA_074120	NFIA_090410	Afu2g15160
GAL	endogalactanase	GH 53
GAL	endogalactanase	GH 53	AN5727	187227	ATEG_02927	AO090001000492	AFL2G_09135		NFIA_017780	Afu1g06910
GAL	endogalactanase	GH 53					AFL2G_07488
ABF	alpha arabinofuranosidase	GH 54	AN1571	200605	ATEG_07939	AO090023000001	AFL2G_03901	ACLA_066470	NFIA_060630	Afu6g14620
CO	cellulose oxidase	GH 61	AN10419
CO	cellulose oxidase	GH 61		211595	ATEG_04210			ACLA_060890	NFIA_006140	Afu3g03870
CO	cellulose oxidase	GH 61	AN1041	52688	ATEG_00448	AO090001000221	AFL2G_07454	ACLA_022980	NFIA_012990	Afu1g12560
CO	cellulose oxidase	GH 61	AN1602	182430	ATEG_07790	AO090005000531	AFL2G_00532	ACLA_059790	NFIA_099510	Afu8g06830
CO	cellulose oxidase	GH 61	AN9524	53797	ATEG_07920	AO090012000090	AFL2G_03026		NFIA_044390
CO	cellulose oxidase	GH 61	AN2388		ATEG_01035	AO090023000056		ACLA_073030	NFIA_089670	Afu2g14490
CO	cellulose oxidase	GH 61	AN3046	43784	ATEG_08113	AO090023000159	AFL2G_04048	ACLA_055060	NFIA_089730	Afu2g14540
CO	cellulose oxidase	GH 61			ATEG_05416	AO090023000787	AFL2G_04596	ACLA_047220	NFIA_108320	Afu4g07850
CO	cellulose oxidase	GH 61	AN6428		ATEG_06077
CO	cellulose oxidase	GH 61		56338	ATEG_05081	AO090103000087	AFL2G_12282		NFIA_055220	Afu6g09540
CO	cellulose oxidase	GH 61			ATEG_10194
CO	cellulose oxidase	GH 61	AN7891	194765		AO090138000004	AFL2G_08699
CO	cellulose oxidase	GH 61	AN3860
CO	cellulose oxidase	GH 61			ATEG_08942
CO	cellulose oxidase	GH 61			ATEG_01456
CO	cellulose oxidase	GH 61						ACLA_017470
AXH	arabinoxylan arabinofuranohydrolase	GH 62			ATEG_00186	AO090103000088	AFL2G_12281	ACLA_071560	NFIA_087900	Afu2g12770
AXH	arabinoxylan arabinofuranohydrolase	GH 62	AN2632	55136	ATEG_10071	AO090701000885	AFL2G_06447	ACLA_061510	NFIA_033210	Afu2g00920
AXH	arabinoxylan arabinofuranohydrolase	GH 62	AN7908
AXH	arabinoxylan arabinofuranohydrolase	GH 62			ATEG_10379
AGU	alpha glucuronidase	GH 67	AN9286	56619	ATEG_06085	AO090026000127	AFL2G_07114	ACLA_017270	NFIA_072510	Afu5g14380
AGU	alpha glucuronidase	GH 67			ATEG_09975
XG CBH	xyloglucan active cellobiohydrolase	GH 74	AN1542						NFIA_096000	Afu8g02330
XG EGL	xyloglucan active endoglucanase	GH 74	AN5061	206333	ATEG_04708			ACLA_044310	NFIA_094990	Afu8g01490
RHA	alpha rhamnosidase	GH 78	AN8465	40264			AFL2G_05364
RHA	alpha rhamnosidase	GH 78
RHA	alpha rhamnosidase	GH 78	AN2631	176718	ATEG_05089	AO090001000105	AFL2G_07340		NFIA_004560	Afu3g02880
RHA	alpha rhamnosidase	GH 78	AN11954	51410		AO090003001016	AFL2G_02014
RHA	alpha rhamnosidase	GH 78	AN10277	170172		AO090003001291	AFL2G_01780		NFIA_022970	Afu1g01660
RHA	alpha rhamnosidase	GH 78		42916	ATEG_03018	AO090009000471	AFL2G_10227		NFIA_018620	Afu1g06130
RHA	alpha rhamnosidase	GH 78	AN7151		ATEG_02922	AO090010000561	AFL2G_11713		NFIA_057930	Afu6g12030
RHA	alpha rhamnosidase	GH 78	AN3780
RHA	alpha rhamnosidase	GH 78				AO090103000432	AFL2G_11972
RHA	alpha rhamnosidase	GH 78				AO090113000149/AO09011300150	AFL2G_08627		NFIA_057930	Afu6g14610
RHA	alpha rhamnosidase	GH 78	AN6929	131668		AO090005001416
RHA	alpha rhamnosidase	GH 78							NFIA_060560
RHA	alpha rhamnosidase	GH 78					AFL2G_10644
RHA	alpha rhamnosidase	GH 78	AN12368
RHA	alpha rhamnosidase	GH 78					AFL2G_03939
RHA	alpha rhamnosidase	GH 78	AN10867	44977	ATEG_04706	AO090012000058	AFL2G_02993		NFIA_026130	Afu7g05040
UGH	unsaturated galacturonyl hydrolase	GH 88				AO090005000324	AFL2G_00324		NFIA_026210	Afu7g05090
UGH	unsaturated galacturonyl hydrolase	GH 88	AN3991	36414		AO090138000087	AFL2G08766		NFIA_023340	Afu1g01250
UGH	unsaturated galacturonyl hydrolase	GH 88	AN11078				AFL2G_06465
UGH	unsaturated galacturonyl hydrolase	GH 88				AO090701000907
UGH	unsaturated galacturonyl hydrolase	GH 88	AN4629
ABX	exoarabinanase	GH 93	AN2060		ATEG_06045	AO090003001017	AFL2G_02013		NFIA_081320	Afu2G04570
ABX	exoarabinanase	GH 93				AO090011000141	AFL2G_04929
ABX	exoarabinanase	GH 93	AN5231	49311	ATEG_07909	AO090012000101	AFL2G_03035	ACLA_008170	NFIA_027720	Afu7g06430
ABX	exoarabinanase	GH 93			ATEG_08029
ABX	exoarabinanase	GH 93			ATEG_00891				NFIA_058060	Afu6g12120
AFC	alpha fucosidase	GH 95	AN8149	184037	ATEG_01560	AO090005000382	AFL2G_00373
AFC	alpha fucosidase	GH 95				AO090005000512	AFL2G_00515
AFC	alpha fucosidase	GH 95	AN6673	53702	ATEG_09768	AO090009000086	AFL2G_10565	ACLA_004070	NFIA_040960	Afu5g01190
AFC	alpha fucosidase	GH 95	AN10376		ATEG_04136				NFIA_064720	Afu3g12590
URH	unsaturated rhamnogalacturonyl hydrolase	GH 105	AN3196	41703	ATEG_07907	AO090001000174	AFL2G_07407	ACLA_056060	NFIA_030670	Afu4g02860
URH	unsaturated rhamnogalacturonyl hydrolase	GH 105				AO090003000153	AFL2G_02808
URH	unsaturated rhamnogalacturonyl hydrolase	GH 105	AN10505			AO090001000063	AFL2G_07308	ACLA_072870	NFIA_089840	Afu2g14630
URH	unsaturated rhamnogalacturonyl hydrolase	GH 105	AN9383	41877	ATEG_02892	AO090113000146	AFL2G_08624	ACLA_077810
URH	unsaturated rhamnogalacturonyl hydrolase	GH 105	AN7828
AGU	alpha glucuronidase	GH115				AO090005001415	AFL2G_01323
AGU	alpha glucuronidase	GH115	AN9329		ATEG_09974	AO090010000038	AFL2G_11304	ACLA_006360	NFIA_025630	Afu7g04680
AGU	alpha glucuronidase	GH115				AO090001000267	AFL2G_07498
AGU	alpha glucuronidase	GH115				AO090113000058
AGU	alpha glucuronidase	GH 115			ATEG_04355
PEL	pectin lyase	PL 1			ATEG_00950	AO090003001295	AFL2G_01776
PEL	pectin lyase	PL 1		55212		AO090010000030	AFL2G_11297		NFIA_026110	Afu7g05030
PEL	pectin lyase	PL 1		45821
PEL	pectin lyase	PL 1	AN4882	40837	ATEG_7577	AO090012000121	AFL2G_03052		NFIA_077100	Afu5g10170
PEL	pectin lyase	PL 1				AO090012000451	AFL2G_03359
PEL	pectin lyase	PL 1				AO090103000463	AFL2G_11948
PEL	pectin lyase	PL 1	AN10147	208760		AO090138000204	AFL2G_08823
PEL	pectin lyase	PL 1						ACLA_094210	NFIA_033080	Afu2g00800
PEL	pectin lyase	PL 1	AN2331	41815		A0090010000504	AFL2G_11666	ACLA_013470	NFIA_076850	Afu5g10380
PEL	pectin lyase	PL 1	AN2569		ATEG_01216	AO090010000087	AFL2G_11352
PEL	pectin lyase	PL 1							NFIA_023100
PEL	pectin lyase	PL 1	AN9439
PLY	pectate lyase	PL 1	AN0741		ATEG_08834	AO090011000673	AFL2G_05417
PLY	pectate lyase	PL 1	AN5333		ATEG_05467	AO090102000072	AFL2G_09523		NFIA_060270	Afu6g14400
PLY	pectate lyase	PL 1	AN7646	45021	ATEG_08123	AO090701000321	AFL2G_05954		NFIA_033040	Afu2g00760
PLY	pectate lyase	PL 1	AN9367/AN9368			AO090011000030	AFL2G_04835
PLY	pectate lyase	PL 3	AN6748		ATEG_06314	AO090005000472	AFL2G_00461		NFIA_027690	Afu7g06400
PLY	pectate lyase	PL 3	AN3337		ATEG_06285
PLY	pectate lyase	PL 3	AN2542			AO090010000706	AFL2G_11846	ACLA_059210	NFIA_098670	Afu8g05910
PLY	pectate lyase	PL 3	AN6106		ATEG_08626	AO090038000502	AFL2G_07839		NFIA_023470	Afu1g01120
PLY	pectate lyase	PL 3	AN8453
RGL	rhamnogalacturonan lyase	PL 4	AN7135	210947	ATEG_02193	AO090011000349	AFL2G_05136	ACLA_054660	NFIA_029620	Afu4g03780
RGL	rhamnogalacturonan lyase	PL 4	AN6395	47780	ATEG_10327	AO090012000147/AO090012000148	AFL2G_03075	ACLA_018320	NFIA_008140	Afu1g17230
RGL	rhamnogalacturonan lyase	PL 4	AN12097			AO090113000057
RGL	rhamnogalacturonan lyase	PL 4			ATEG_08610	AO090138000119	AFL2G_08794		NFIA_094270	Afu8g00820
RGL	rhamnogalacturonan lyase	PL 4	AN3950
PLY	pectate lyase	PL 9	AN2537			AO090038000131	AFL2G_08953		NFIA_062360	Afu3g14890
PLY	pectate lyase	PL 9			ATEG_03526
RGL	rhamnogalacturonan lyase	PL 11	AN2543

## Sheet: Suppl. Table 4B
Supplemental Table 4B. Detection of proteins in cultures grown on sugar beet pulp sorted by CAZy family.
The color codes indicate which percentage of the total number of detected peptides was of the specific protein.
			0-0.1%	0.1-0.5%	0.5-1%	1-2%	2-5%	5-10%	>10%
enzyme code	function	CAZY	A. nidulans	A. niger	A. terreus	A. oryzae	A. flavus	A. clavatus	A. fischeri	A. fumigatus
				ATCC 1015						Af293
FAE SF7	feruloyl esterase	faeA		51662	ATEG_08907	AO090001000207	AFL2G_07436
FAE SF1	feruloyl esterase	SF1	AN1772	51478	ATEG_06663	AO090001000582	AFL2G_09228	ACLA_083360	NFIA_054700	Afu6g09040
FAE SF1	feruloyl esterase	SF1			ATEG_02212	AO090001000066	AFL2G_07310		NFIA_047590	Afu6g00450
FAE SF3	feruloyl esterase	SF3				AO090102000013
FAE SF3	feruloyl esterase	SF3			ATEG_02415
FAE SF4	feruloyl esterase	SF4		190471		AO090010000573	AFL2G_11725
FAE SF4	feruloyl esterase	SF4		43194
AXE	acetyl xylan esterase	CE 1	AN6093	211544	ATEG_09843	AO090011000745	AFL2G_05471	ACLA_081220	NFIA_099230	Afu8g06570
AXE	acetyl xylan esterase	CE 1	AN8320							Afu1g17510
AXE	acetyl xylan esterase	CE 1							NFIA_084920
FAE SF5	feruloyl esterase	CE 1				AO090005000945	AFL2G_00922	ACLA_065130	NFIA_115130
FAE SF5	feruloyl esterase	CE 1	AN5267	43785	ATEG_08112	AO090023000158	AFL2G_04047	ACLA_055050	NFIA_089720	Afu2G14530
FAE SF5	feruloyl esterase	CE 1			ATEG_06644	AO090701000884	AFL2G_06446	ACLA_061520
FAE SF5	feruloyl esterase	CE 1								Afu2g09440
FAE SF5	feruloyl esterase	CE 1			ATEG_01914
FAE SF5	feruloyl esterase	CE 1						ACLA_017480
?		CE 1	AN8782	53315	ATEG_06438	AO090005000277	AFL2G_00281	ACLA_012870	NFIA_077450	Afu5g09860
PME	pectin methyl esterase	CE 8				AO090003001514	AFL2G_01578
PME	pectin methyl esterase	CE 8		44585		AO090012000749	AFL2G_03618	ACLA_044240	NFIA_095020	Afu8g01520
PME	pectin methyl esterase	CE 8	AN4860	174365	ATEG_01704	AO090020000404	AFL2G_10916	ACLA_035610	NFIA_069500	Afu3g07650
PME	pectin methyl esterase	CE 8	AN3390	214857		AO090102000010	AFL2G_09467		NFIA_099600	Afu8g06880
PME	pectin methyl esterase	CE 8	AN7966
PME	pectin methyl esterase	CE 8				AO090113000039			NFIA_100100	Afu8g07250
PME	pectin methyl esterase	CE 8						ACLA_059970
PME	pectin methyl esterase	CE 8					AFL2G_08528
PME	pectin methyl esterase	CE 8						ACLA_059980
RGAE	rhamnogalacturonan acetyl esterase	CE 12				AO090003001268	AFL2G_01797
RGAE	rhamnogalacturonan acetyl esterase	CE 12							NFIA_099110	Afu8g06480
RGAE	rhamnogalacturonan acetyl esterase	CE 12		51400	ATEG_10016	AO090102000092	AFL2G_09543
RGAE	rhamnogalacturonan acetyl esterase	CE 12	AN2834			AO090113000155	AFL2G_08631		NFIA_092640	Afu2g17250
RGAE	rhamnogalacturonan acetyl esterase	CE 12	AN2528	189254	ATEG_03511	AO090701000556	AFL2G_06177	ALCL_041970	NFIA_062750	Afu3g14510
GE	glucuronoyl esterase	CE15			ATEG_00945			ACLA_087520	NFIA_060260	Afu6g14390
BGL	beta glucosidase	GH 1		140573
BGL	beta glucosidase	GH 1	AN10124	213437	ATEG_00687	AO090003000497	AFL2G_02496	ACLA_020660	NFIA_010690	Afu1g14710
BGL	beta glucosidase	GH 1						ACLA_019180	NFIA_009040	Afu1g16400
BGL	beta glucosidase	GH 1				AO090113000148	AFL2G_08626		NFIA_060550	Afu6g14600
BGL	beta glucosidase	GH 1	AN9183	131747	ATEG_02657	AO090120000075	AFL2G_08111		NFIA_099670	Afu8g06970
BGL	beta glucosidase	GH 1	AN10375		ATEG_04135				NFIA_064710	Afu3g12600
BGL	beta glucosidase	GH 1						ACLA_064280
BGL	beta glucosidase	GH 1						ACLA_040420
GUS	beta glucuronidase	GH 2	AN3200	189620	ATEG_09745		AFL2G_05262
GUS	beta glucuronidase	GH 2	AN2395	52111	ATEG_01031	AO090023000053	AFL2G_03956		NFIA_089700	Afu2g14520
LAC	beta galactosidase	GH 2			ATEG_10255
LAC	beta galactosidase	GH 2			ATEG_04784
LAC	beta galactosidase	GH 2	AN2463		ATEG_00712
GUS	beta glucuronidase	GH 2	AN5361	46827		AO090038000009	AFL2G_08828
LAC	beta galactosidase	GH 2	AN3201		ATEG_10243	AO090012000389	AFL2G_03296		NFIA_072410	Afu5g14550
LAC	beta galactosidase	GH 2	AN6388
LAC	beta galactosidase	GH 2	AN1107						NFIA_072890	Afu5g14090
MND	beta mannosidase	GH 2	AN1742	138876	ATEG_06636	AO090001000556	AFL2G_09201	ACLA_083570	NFIA_054490	Afu6g08840
MND	beta mannosidase	GH 2	AN11680	172587	ATEG_07339	AO090003001410	AFL2G_01666	ACLA_078510	NFIA_045250	Afu4g00390
MND	beta mannosidase	GH 2				AO090005000740	AFL2G_00728
MND	beta mannosidase	GH 2	AN3368	212893	ATEG_08684	AO090010000208	AFL2G_11464	ACLA_066240	NFIA_114030	Afu7g01320
MND	beta mannosidase	GH 2			ATEG_09890
BGL	beta glucosidase	GH 3			ATEG_10274
BGL	beta glucosidase	GH 3		139037
BGL	beta glucosidase	GH 3
BGL	beta glucosidase	GH 3		39613
BGL	beta glucosidase	GH 3	AN7915	38077		AO090001000266	AFL2G_07497
BGL	beta glucosidase	GH 3	AN10482	208871	ATEG_06617	AO090001000544	AFL2G_09187	ACLA_083710	NFIA_054350	Afu6g08700
BGL	beta glucosidase	GH 3
BGL	beta glucosidase	GH 3		210981	ATEG_02806	AO090003001511	ALF2G_01582		NFIA_095760	Afu8g02100
BGL	beta glucosidase	GH 3			ATEG_02724	AO090005000337	AFL2G_00334
BGL	beta glucosidase	GH 3	AN4102	56782	ATEG_03047	AO090009000356	AFL2G_10322	ACLA_028810	NFIA_018950	Afu1g05770
BGL	beta glucosidase	GH 3	AN6652	182309	ATEG_07121	AO090009000554	AFL2G_10164	ACLA_096980	NFIA_050080	Afu6g03570
BGL	beta glucosidase	GH 3		44520		AO090010000034	AFL2G_11300
BGL	beta glucosidase	GH 3				AO090012000003	AFL2G_02949
BGL	beta glucosidase	GH 3	AN7396	179265	ATEG_10320	AO090012000135	AFL2G_03066		NFIA_007920	Afu1g17410
BGL	beta glucosidase	GH 3	AN1804			AO090026000123	AFL2G_07119
BGL	beta glucosidase	GH 3				AO090038000223	AFL2G_09023
BGL	beta glucosidase	GH 3	AN5976	181816	ATEG_02713	AO090038000425	AFL2G_07763		NFIA_100430
BGL	beta glucosidase	GH 3				AO090103000127	AFL2G_12245
BGL	beta glucosidase	GH 3		176601		AO090166000048	AFL2G_09452		NFIA_112660
BGL	beta glucosidase	GH 3	AN3903		ATEG_04069	AO090166000090	AFL2G_09413	ACLA_087610	NFIA_060370	Afu6g14490
BGL	beta glucosidase	GH 3	AN2227	129891	ATEG_09329	AO090701000244	AFL2G_05886	ACLA_010450	NFIA_080070	Afu5g07190
BGL	beta glucosidase	GH 3			ATEG_07931
BGL	beta glucosidase	GH 3	AN0712
BGL	beta glucosidase	GH 3	AN2612							Afu7g00240
BGL	beta glucosidase	GH 3	AN2828		ATEG_07419	AO090701000841	AFL2G_06408	ACLA_007810	NFIA_027390	Afu7g06140
BGL	beta glucosidase	GH 3	AN3949
BGL	beta glucosidase	GH 3	AN7865						NFIA_057590	Afu6g11910
BGL	beta glucosidase	GH 3		129779	ATEG_00157
BGL	beta glucosidase	GH 3							NFIA_000750	Afu3g00230
BGL	beta glucosidase	GH 3							NFIA_098520
BGL	beta glucosidase	GH 3							NFIA_057910
BGL/BXL	beta glucosidase/beta xylosidase	GH 3	AN0479
BXL	beta xylosidase	GH 3	AN2359	205670	ATEG_05106	AO090005000986	AFL2G_00957			Afu1g16920
BXL	beta xylosidase	GH 3			ATEG_07383	AO090011000140	AFL2G_04928
BXL	beta xylosidase	GH 3						ACLA_018590
BXL/ABF	beta xylosidase/alpha arabinofuranosidase	GH 3	AN8401		ATEG_09052	AO090103000120	AFL2G_12252	ACLA_062400	NFIA_003180	Afu3g02090
BXL/ABF	beta xylosidase/alpha arabinofuranosidase	GH 3	AN2217	50997	ATEG_09314	AO090701000274	AFL2G_05912	ACLA_010340	NFIA_080180	Afu5g07080
BXL/ABF	beta xylosidase/alpha arabinofuranosidase	GH 3			ATEG_08027
?		GH 3	AN1416	45461	ATEG_00018	AO090103000019	AFL2G_12338	ACLA_057390	NFIA_096770	Afu8g04060
?		GH 3								Afu1g00540
?		GH 3	AN3360	37673	ATEG_04963			ACLA_052760	NFIA_102600	Afu4g13770
?		GH 3		120104	ATEG_04729	AO090003000741	AFL2G_02272	ACLA_039660	NFIA_065550	Afu3g11780
?		GH 3					AFL2G_08686
?		GH 3	AN2599
EGL	endoglucanase	GH 5	AN3013	210716	ATEG_01592	AO090005001389	AFL2G_01298	ACLA_036770	NFIA_068300	Afu3g08820
EGL	endoglucanase	GH 5	AN1285	205580	ATEG_05002			ACLA_085250	NFIA_057290	Afu6g11600
EGL	endoglucanase	GH 5							NFIA_095570
EGL	endoglucanase	GH 5	AN8068		ATEG_09802	AO090003001341+AO090003001342	AFL2G_01726		NFIA_040280	Afu5g01830
EGL	endoglucanase	GH 5	AN5214	209376		AO090005001553	AFL2G_01447	ACLA_081650	NFIA_053150	Afu6g07480
EGL	endoglucanase	GH 5		214608	ATEG_04390	AO090011000715	AFL2G_05447	ACLA_081310	NFIA_085010	Afu2g09520
EGL	endoglucanase	GH 5			ATEG_05003
GLN	exo 1,6 galactanase	GH 5	AN9166	194447	ATEG_10242	AO090012000046	AFL2G_02982		NFIA_072400	Afu5g14560
EXG	exo 1,3 galactanase	GH 5			ATEG_08371				NFIA_056040
EXG	exo 1,3 galactanase	GH 5	AN8947	175759	ATEG_07719
EXG	exo 1,3 galactanase	GH 5	AN7533	123981	ATEG_06686	AO090001000604	AFL2G_09249	ACLA_083150	NFIA_054930	Afu6g09250
EXG	exo 1,3 galactanase	GH 5	AN4052	202490	ATEG_03849	AO090003000990	AFL2G_02039	ACLA_031040	NFIA_021060	Afu1g03600
EXG	exo 1,3 galactanase	GH 5			ATEG_06369	AO090005000423	AFL2G_00412	ACLA_007330	NFIA_026860	Afu7g05610
EXG	exo 1,3 galactanase	GH 5			ATEG_03062	AO090009000373	AFL2G_10308
EXG	exo 1,3 galactanase	GH 5	AN1332	52811		AO090012000917	AFL2G_03782		NFIA_113230
EXG	beta 1,6 glucanase	GH 5	AN3777		ATEG_09844	AO090011000757	AFL2G_05484		NFIA_084850	Afu2g09350
MAN	endomannanase	GH 5	AN3358	50378	ATEG_08654	AO090010000122	AFL2G_11381	ACLA_066420	NFIA_113780	Afu7g01070
MAN	endomannanase	GH 5			ATEG_10292	AO090012000006	AFL2G_02951		NFIA_041960	Afu5g00550
MAN	endomannanase	GH 5	AN7639			AO090038000444	AFL2G_07781	ACLA_044470	NFIA_099770	Afu8g07030
MAN	endomannanase	GH 5			ATEG_02669
MAN	endomannanase	GH 5	AN2709
MAN	endomannanase	GH 5	AN3297
MAN	endomannanase	GH 5	AN6427		ATEG_09991
MAN	endomannanase	GH 5	AN9276
MAN	endomannanase	GH 5			ATEG_01374
		GH5			ATEG_03677
CBH	cellobiohydrolase	GH 6	AN5282	54490	ATEG_07493			ACLA_062560	NFIA_002990	Afu3g01910
CBH	cellobiohydrolase	GH 6	AN1273	133986	ATEG_00193	AO090038000439	AFL2G_07776	ACLA_025560	NFIA_015680
CBH	cellobiohydrolase	GH 7	AN0494	51773	ATEG_05002	AO090001000348	AFL2G_07571	ACLA_085260	NFIA_057300	Afu6g11610
CBH	cellobiohydrolase	GH 7							NFIA_095570
CBH	cellobiohydrolase	GH 7	AN5176	53159	ATEG_03727	AO090012000941	AFL2G_03805	ACLA_088870	NFIA_052720	Afu6g07070
EGL	endoglucanase	GH 7	AN3418		ATEG_08700	AO090010000314	ALF2G_11497	ACLA_066030	NFIA_114250	Afu7g01540
EGL	endoglucanase	GH 7			ATEG_08705			ACLA_098940	NFIA_047960	Afu6g01800
XLN	endoxylanase	GH 10				AO090001000208	AFL2G_07437
XLN	endoxylanase	GH 10	AN7401		ATEG_03410	AO090103000326	AFL2G_12071	ACLA_086910	NFIA_059570	Afu6g13610
XLN	endoxylanase	GH 10	AN1818	57436	ATEG_00809	AO090701000887	AFL2G_06449	ACLA_048770	NFIA_106540	Afu4g09480
XLN	endoxylanase	GH 10			ATEG_08906	AO090103000423	AFL2G_11983
XLN	endoxylanase	GH 10	AN2356	50977					NFIA_057510	Afu6g11820
XLN	endoxylanase	GH 10			ATEG_07190				NFIA_061880	Afu3g15210
XLN	endoxylanase	GH 11	AN3613
XLN	endoxylanase	GH 11
XLN	endoxylanase	GH 11		171269	ATEG_04943	AO090001000111	AFL2G_07347	ACLA_085410	NFIA_058160	Afu6g12210
XLN	endoxylanase	GH 11		183088		AO090026000103	AFL2G_07138		NFIA_055240
XLN	endoxylanase	GH 11				AO090103000141	AFL2G_12233
XLN	endoxylanase	GH 11	AN9365	52071	ATEG_07461	AO090120000026	AFL2G_08066	ACLA_063140	NFIA_000850	Afu3g00320
XLN	endoxylanase	GH 11							NFIA_001010	Afu3g00470
XLN	endoxylanase	GH 11						ACLA_064270
XG EGL	xyloglucan active endoglucanase	GH 12	AN0452	52011	ATEG_03755	AO090003000905	AFL2G_02120	ACLA_029940	NFIA_020020	Afu1g04730
XG EGL	xyloglucan active endoglucanase	GH 12		211053	ATEG_07420	AO090026000102	AFL2G_07140	ACLA_007820	NFIA_027400	Afu7g06150
XG EGL	xyloglucan active endoglucanase	GH 12			ATEG_05519
XG EGL	xyloglucan active endoglucanase	GH 12			ATEG_09894
XG EGL	xyloglucan active endoglucanase	GH 12				AO090038000175	AFL2G_08984		NFIA_002040
XG EGL	xyloglucan active endoglucanase	GH 12				AO090701000185	AFL2G_05831	ACLA_060930	NFIA_005810	Afu3g03610
XG EGL	xyloglucan active endoglucanase	GH 12		191511					NFIA_100330
XG EGL	xyloglucan active endoglucanase	GH 12					AFL2G_04893
XG EGL	xyloglucan active endoglucanase	GH 12								Afu3g01160
XG EGL	xyloglucan active endoglucanase	GH 12			ATEG_07466
AGT	4 alpha glucanotransferase	GH 13		57002
?		GH 13		182162
GBA	glycogen debranching enzyme	GH 13	AN2314	211162	ATEG_07608	AO090010000483	AFL2G_11646	ACLA_013550	NFIA_076670	Afu5g10540
AGD	alpha glucosidase	GH 13		50927
AGD	alpha glucosidase	GH 13	AN4843	52452	ATEG_01729	AO090020000176	AFL2G_11111	ACLA_035550	NFIA_069880	Afu3g07380
AGD	alpha glucosidase	GH 13				AO090026000034	AFL2G_07207
AGD	alpha glucosidase	GH 13				AO090038000234	AFL2G_09036	ACLA_008120	NFIA_027660	Afu7g06380
AGD	alpha glucosidase	GH 13	AN10420		ATEG_01029	AO090103000129	AFL2G_12243	ACLA_059930	NFIA_099830	Afu8g07070
AGD	alpha glucosidase	GH 13				AO090103000378	AFL2G_12021
AGD	alpha glucosidase	GH 13					AFL2G_08694
AGD	alpha glucosidase	GH 13						ACLA_070570	NFIA_086860	Afu2g11620
AGD	alpha glucosidase	GH 13						ACLA_070560	NFIA_086850	Afu2g11610
AGS	alpha glucan synthase	GH 13		212915
AGS	alpha glucan synthase	GH 13		40878
AGS	alpha glucan synthase	GH 13	AN3307	54378	ATEG_03622	AO090003001500	AFL2G_01593	ACLA_063450	NFIA_001720	Afu3g00910
AGS	alpha glucan synthase	GH 13		55204	ATEG_10371	AO090010000106	AFL2G_11365	ACLA_042430	NFIA_009960	Afu1g15440
AGS	alpha glucan synthase	GH 13	AN5885		ATEG_01449	AO090026000523	AFL2G_06761	ACLA_070240	NFIA_086550	Afu2g11270
AMY	alpha amylase	GH 13
AMY	alpha amylase	GH 13
AMY	alpha amylase	GH 13				AO090120000196		ACLA_094070	NFIA_032970	Afu2g00710
AMY	alpha amylase	GH 13	AN3402	47911	ATEG_10103	AO090023000944		ACLA_052920
AMY	alpha amylase	GH 13	AN2018	45304	ATEG_08279	AO090003001210	AFL2G_01841	ACLA_049350	NFIA_105920	Afu4g10130
AGT	4 alpha glucanotransferase	GH 13	AN3308	188489	ATEG_03623	AO090003001498	AFL2G_01594	ACLA_063440	NFIA_001710	Afu3g00900
AMY	alpha amylase	GH 13				AO090120000263	AFL2G_08276
AMY	alpha amylase	GH 13
AMY	alpha amylase	GH 13	AN4507
AMY	alpha amylase	GH 13	AN3388		ATEG_02515
AMY	alpha amylase	GH 13	AN6324					ACLA_072270	NFIA_088650	Afu2g13460
AMY	alpha amylase	GH 13		122069	ATEG_03624	AO090003001497	AFL2G_01595
AMY	alpha amylase	GH 13	AN10060	46621	ATEG_04879	AO090005000884	AFL2G_00860	ACLA_032290	NFIA_022510	Afu1g02140
AMY	alpha amylase	GH 13	AN3309	46290	ATEG_00838	AO090005001193		ACLA_020060	NFIA_010270	Afu1g15150
AMY	alpha amylase	GH 13			ATEG_00724
AMY	alpha amylase	GH 13					AFL2G_01127
AMY	alpha amylase	GH 13						ACLA_091300	NFIA_035590	Afu2g03230
AMY	alpha amylase	GH 13							NFIA_035580
GLA	glucoamylase	GH 15	AN7402					ACLA_049360	NFIA_105910
GLA	glucoamylase	GH 15								Afu4g10140
GLA	glucoamylase	GH 15			ATEG_05980	AO090003000321	AFL2G_02658	ACLA_089470
GLA	glucoamylase	GH 15	AN11143	213597	ATEG_04375	AO090010000746	AFL2G_11885	ACLA_094080	NFIA_032960	Afu2g00690
GLA	glucoamylase	GH 15		189911		AO090138000105	AFL2G_08782	ACLA_044430	NFIA_094880	Afu8g01390
GLA	glucoamylase	GH 15						ACLA_082570	NFIA_053760	Afu6g08080
GLA	glucoamylase	GH 15						ACLA_078620	NFIA_001210	Afu3g00610
MAN	endomannanase	GH 26	AN3336	40875		AO090011000055	AFL2G_04859
MAN	endomannanase	GH 26	AN3326
MAN	endomannanase	GH 26	AN7413
AGL	alpha galactosidase	GH 27			ATEG_01905				NFIA_048850	Afu6g02560
AGL	alpha galactosidase	GH 27		37736	ATEG_04382			ACLA_016820	NFIA_073100	Afu5g13830
AGL	alpha galactosidase	GH 27	AN0022	172232	ATEG_03427	AO090005000217	AFL2G_00225		NFIA_023390	Afu1g01200
AGL	alpha galactosidase	GH 27	AN7624	207264	ATEG_09830	AO090003001305	AFL2G_01765	ACLA_003130	NFIA_039990	Afu5g02130
AGL	alpha galactosidase	GH 27		39180
AGL	alpha galactosidase	GH 27	AN7152	41606	ATEG_02160	AO090023000151	AFL2G_04039		NFIA_029860	Afu4g03580
AGL	alpha galactosidase	GH 27						ACLA_097900
PGA	endopolygalacturonase	GH 28	AN8327	46255					NFIA_008150	Afu1g17220
PGA	endopolygalacturonase	GH 28		43957
PGA	endopolygalacturonase	GH 28		182156
PGA	endopolygalacturonase	GH 28		214598
PGA	endopolygalacturonase	GH 28	AN6656	50161		AO090005000186	AFL2G_00201		NFIA_099410
PGA	endopolygalacturonase	GH 28		172944	ATEG_01601	AO090005001400	AFL2G_01310	ACLA_036670	NFIA_068440	Afu3g08680
PGA	endopolygalacturonase	GH 28	AN4372	141677	ATEG_04991	AO090023000401	AFL2G_04252	ACLA_052860	NFIA_102450	Afu4g13920
PGA	endopolygalacturonase	GH 28		52219		AO090023000161	AFL2G_04049		NFIA_095620	Afu8g01970
PGA	endopolygalacturonase	GH 28				AO090138000086
PGA	endopolygalacturonase	GH 28								Afu8g06730
PGA	endopolygalacturonase	GH 28			ATEG_07748
PGA	endopolygalacturonase	GH 28					AFL2G_08764		NFIA_023290	Afu1g01320
PGX	exopolygalacturonase	GH 28		178172
PGX	exopolygalacturonase	GH 28	AN8891	191158	ATEG_10357	AO090010000753	AFL2G_11892	ACLA_043100	NFIA_096340	Afu8g02630
PGX	exopolygalacturonase	GH 28	AN8761	42184	ATEG_07152	AO090026000784	AFL2G_06533		NFIA_049320	Afu6g02980
PGX	exopolygalacturonase	GH 28	AN9045
RGX	exorhamnogalacturonase	GH 28		172236		AO090001000133	AFL2G_07371
RGX	exorhamnogalacturonase	GH 28		42917		AO090009000470	AFL2G_10228		NFIA_018590	Afu1g06140
RGX	exorhamnogalacturonase	GH 28	AN10274	194461	ATEG_09025	AO090102000139	AFL2G_09582		NFIA_027700	Afu7g06410
RGX	exorhamnogalacturonase	GH 28			ATEG_06408	AO090113000199	AFL2G_08671
RGX	exorhamnogalacturonase	GH 28				AO090138000066	AFL2G_03102
RGX	exorhamnogalacturonase	GH 28	AN11626
RGX	exorhamnogalacturonase	GH 28				AO090138000067	AFL2G_08746
RHG	endorhamnogalacturonase	GH 28		178393
RHG	endorhamnogalacturonase	GH 28		180922		AO090003000524	AFL2G_02475			Afu4g00100
RHG	endorhamnogalacturonase	GH 28				AO090005000067	AFL2G_00087
RHG	endorhamnogalacturonase	GH 28		211163	ATEG_07607	AO090010000484	AFL2G_11646
RHG	endorhamnogalacturonase	GH 28		123651		AO090026000252	AFL2G_06999
RHG	endorhamnogalacturonase	GH 28	AN9134	189722		AO090038000552	AFL2G_07883
RHG	endorhamnogalacturonase	GH 28		39337		AO090124000009	AFL2G_08037
RHG	endorhamnogalacturonase	GH 28							NFIA_076680	Afu5g10530
XGH	xylogalacturonase	GH 28				AO090026000120	AFL2G_07122
XGH	xylogalacturonase	GH 28	AN3389	46065		AO090102000011	AFL2G_09468		NFIA_099610	Afu8g06890
PGX	exopolygalacturonase	GH 28							NFIA_100120	Afu8g07265
AFC	alpha fucosidase	GH 29		44822	ATEG_08111
AFC	alpha fucosidase	GH 29			ATEG_05691
AGD	alpha glucosidase	GH 31	AN2017	214233	ATEG_00723	AO090003001209	AFL2G_01842	ACLA_049370	NFIA_105900	Afu4g10150
AGD	alpha glucosidase	GH 31	AN0280	55419	ATEG_02528	AO090005000767	AFL2G_00750	ACLA_031260	NFIA_021450	Afu1g03140
AGD	alpha glucosidase	GH 31	AN0941	119858	ATEG_05177	AO090005001084	AFL2G_01038	ACLA_019300	NFIA_009180	Afu1g16250
AGD	alpha glucosidase	GH 31	AN3504	49940	ATEG_02966	AO090023000288	AFL2G_04152		NFIA_018130	Afu1g06560
AGD	alpha glucosidase	GH 31	AN10935			AO090026000111	AFL2G_07131
AGD	alpha glucosidase	GH 31	AN8953			AO090038000471	AFL2G_07812
AGD	alpha glucosidase	GH 31	AN11054	50055	ATEG_08065	AO090102000559	AFL2G_09934	ACLA_001670	NFIA_038610	Afu5g03500
AGD	alpha glucosidase	GH 31	AN7120
AGD	alpha glucosidase	GH 31	AN7345
AGD	alpha glucosidase	GH 31			ATEG_08278
AGD	alpha glucosidase	GH 31			ATEG_08472
AGD	alpha glucosidase	GH 31							NFIA_060440
AXL	alpha xylosidase	GH 31	AN7505		ATEG_06730	AO090001000649	AFL2G_09290	ACLA_089300	NFIA_082140	Afu2g05400
AXL	alpha xylosidase	GH 31		40261		AO090701000558	AFL2G_06180
AXL	alpha xylosidase	GH 31		43342	ATEG_08390	AO090701000639	AFL2G_06239		NFIA_032680
AXL	alpha xylosidase	GH 31			ATEG_00207
AXL	alpha xylosidase	GH 31			ATEG_05169
INU	endo inulinase	GH 32		52928						Afu5g00530
INU	endo inulinase	GH 32								Afu5g00480
INU	endo inulinase	GH 32			ATEG_07356
INX	exo inulinase	GH 32
INX	exo inulinase	GH 32	AN11778	56664	ATEG_08155	AO090701000400	AFL2G_06028	ACLA_094550	NFIA_033540	Afu2g01240
SUC	invertase/beta fructofuranosidase	GH 32	AN3837		ATEG_05860	AO090701000038	AFL2G_05693		NFIA_051560	Afu6g05000
SUC	invertase/beta fructofuranosidase	GH 32		198063	ATEG_07479	AO090020000640	AFL2G_10707
SUC	invertase/beta fructofuranosidase	GH 32				AO090103000043	AFL2G_12317
SUC	invertase/beta fructofuranosidase	GH 32		176039
SUC	invertase/beta fructofuranosidase	GH 32			ATEG_04996
SUC	invertase/beta fructofuranosidase	GH 32			ATEG_10253
LAC	beta galactosidase	GH 35	AN0194
LAC	beta galactosidase	GH 35		180727
LAC	beta galactosidase	GH 35				AO090001000259	AFL2G_07489
LAC	beta galactosidase	GH 35		177434	ATEG_07446	AO090003000042	AFL2G_02901	ACLA_088440	NFIA_052310	Afu6g06660
LAC	beta galactosidase	GH 35	AN0756	51764	ATEG_00616	AO090012000445	AFL2G_03352	ACLA_021260	NFIA_011250	Afu1g14170
LAC	beta galactosidase	GH 35				AO090012000746
LAC	beta galactosidase	GH 35	AN2804		ATEG_08255	AO090023000076	AFL2G_03977		NFIA_041490	Afu5g00670
LAC	beta galactosidase	GH 35	AN0980	46429	ATEG_05131	AO090120000158	AFL2G_08182		NFIA_008690	Afu1g16700
LAC	beta galactosidase	GH 35		41910			AFL2G_03616		NFIA_000910	Afu3g00380
LAC	beta galactosidase	GH 35				AO090701000770
LAC	beta galactosidase	GH 35						ACLA_018830
LAC	beta galactosidase	GH 35					AFL2G_06343
LAC	beta galactosidase	GH 35					AFL2G_12387
AGL	alpha galactosidase	GH 36	AN8138	212736	ATEG_07929	AO090010000684	AFL2G_11824	ACLA_044620	NFIA_094580	Afu8g01130
AGL	alpha galactosidase	GH 36	AN8392		ATEG_07935	AO090011000063	AFL2G_04865	ACLA_044560	NFIA_094540	Afu8g01100
AGL	alpha galactosidase	GH 36	AN3874	190816	ATEG_05379	AO090023000743	AFL2G_04555	ACLA_047600	NFIA_107920	Afu4g08250
AGL	alpha galactosidase	GH 36	AN9035		ATEG_02312
ABF	alpha arabinofuranosidase	GH 43	AN8472			AO090012000356	AFL2G_03265		NFIA_032900	Afu2g00650
ABF	alpha arabinofuranosidase	GH 43	AN7781		ATEG_08386	AO090005000065	AFL2G_00086
ABF	alpha arabinofuranosidase	GH 43	AN2533			AO090701000838	AFL2G_06400		NFIA_002750	Afu3g01660
ABN	endoarabinanase	GH 43		128077	ATEG_05780				NFIA_078690	Afu5g08590
ABN	endoarabinanase	GH 43		182100	ATEG_07817	AO090026000804	AFL2G_06513	ACLA_072730	NFIA_089980	Afu2g14750
ABN	endoarabinanase	GH 43	AN3044	184195	ATEG_01562	AO090005001320	AFL2G_01244	ACLA_037080	NFIA_068020	Afu3g09140
ABN	endoarabinanase	GH 43						ACLA_018180	NFIA_008030	Afu1g17320
ABN	endoarabinanase	GH 43	AN6352	134398	ATEG_01407	AO090023000165	AFL2G_04053	ACLA_073460	NFIA_089320	Afu2g14150
ABN*	endoarabinanase	GH 43	AN8007	197735		AO090138000055	AFL2G_08737	ACLA_098980	NFIA_047920	Afu6g00770
ABN	endoarabinanase	GH 43	AN2534	203143	ATEG_03520	AO090701000481	AFL2G_06106	ACLA_042100	NFIA_062660	Afu3g14620
ABN	endoarabinanase	GH 43
ABN	endoarabinanase	GH 43				AO090005000064	AFL2G_00085
ABN	endoarabinanase	GH 43			ATEG_03688
ABN	endoarabinanase	GH 43			ATEG_07787
BXL	beta xylosidase	GH 43	AN1870	179682	ATEG_06059	AO090003000239	AFL2G_02739	ACLA_090090	NFIA_081240	Afu2g04480
BXL	beta xylosidase	GH 43	AN6751	174379	ATEG_06306	AO090005000476	AFL2G_00456		NFIA_027350	Afu7g06110
BXL	beta xylosidase	GH 43			ATEG_05083	AO090103000268	AFL2G_12122	ACLA_087680	NFIA_060490	Afu6g14550
BXL	beta xylosidase	GH 43	AN10199		ATEG_00093	AO090005000698	AFL2G_00689/00690	ACLA_058100/058110	NFIA_097490/097500	Afu8g04710/04720
BXL	beta xylosidase	GH 43	AN10919		ATEG_10072	AO090010000029	AFL2G_11296		NFIA_093350
BXL	beta xylosidase	GH 43			ATEG_07784	AO090010000494	AFL2G_11656		NFIA_023360	Afu1g01230
BXL	beta xylosidase	GH 43	AN7313	122978	ATEG_01188	AO090010000562	AFL2G_11714	ACLA_043260	NFIA_096240	Afu8g02510
BXL	beta xylosidase	GH 43	AN2664		ATEG_06107	AO090012000350	AFL2G_03257		NFIA_072780	Afu5g14190
BXL	beta xylosidase	GH 43	AN8477		ATEG_01292		AFL2G_06974	ACLA_018160
BXL	beta xylosidase	GH 43				AO090113000059
BXL	beta xylosidase	GH 43			ATEG_10193
BXL	beta xylosidase	GH 43	AN7275		ATEG_06643	AO090701000886	AFL2G_06448	ACLA_078600	NFIA_033220	Afu2g00930
BXL	beta xylosidase	GH 43	AN7864	47677	ATEG_01292	AO090102000331	AFL2G_09750	ACLA_072000	NFIA_088370	Afu2g13190
BXL	beta xylosidase	GH 43			ATEG_07517
BXL	beta xylosidase	GH 43	AN2633
BXL	beta xylosidase	GH 43	AN1043
BXL	beta xylosidase	GH 43					AFL2G_08528
?	?	GH 43	AN1477
EGL	endoglucanase	GH 45	AN6786						NFIA_028020	Afu7g06740
ABF	alpha arabinofuranosidase	GH 51	AN1277	38549	ATEG_00198		AFL2G_07796	ACLA_025610	NFIA_015730	Afu1g09900
ABF	alpha arabinofuranosidase	GH 51		50979	ATEG_03540
ABF	alpha arabinofuranosidase	GH 51				AO090020000712	AFL2G_10643
ABF	alpha arabinofuranosidase	GH 51	AN2541	206387	ATEG_02882	AO090124000023	AFL2G_08019	ACLA_099110
ABF	alpha arabinofuranosidase	GH 51	AN9439	131891	ATEG_07868	AO090012000298	AFL2G_03217	ACLA_074120	NFIA_090410	Afu2g15160
GAL	endogalactanase	GH 53
GAL	endogalactanase	GH 53	AN5727	187227	ATEG_02927	AO090001000492	AFL2G_09135		NFIA_017780	Afu1g06910
GAL	endogalactanase	GH 53					AFL2G_07488
ABF	alpha arabinofuranosidase	GH 54	AN1571	200605	ATEG_07939	AO090023000001	AFL2G_03901	ACLA_066470	NFIA_060630	Afu6g14620
CO	cellulose oxidase	GH 61	AN10419
CO	cellulose oxidase	GH 61		211595	ATEG_04210			ACLA_060890	NFIA_006140	Afu3g03870
CO	cellulose oxidase	GH 61	AN1041	52688	ATEG_00448	AO090001000221	AFL2G_07454	ACLA_022980	NFIA_012990	Afu1g12560
CO	cellulose oxidase	GH 61	AN1602	182430	ATEG_07790	AO090005000531	AFL2G_00532	ACLA_059790	NFIA_099510	Afu8g06830
CO	cellulose oxidase	GH 61	AN9524	53797	ATEG_07920	AO090012000090	AFL2G_03026		NFIA_044390
CO	cellulose oxidase	GH 61	AN2388		ATEG_01035	AO090023000056		ACLA_073030	NFIA_089670	Afu2g14490
CO	cellulose oxidase	GH 61	AN3046	43784	ATEG_08113	AO090023000159	AFL2G_04048	ACLA_055060	NFIA_089730	Afu2g14540
CO	cellulose oxidase	GH 61			ATEG_05416	AO090023000787	AFL2G_04596	ACLA_047220	NFIA_108320	Afu4g07850
CO	cellulose oxidase	GH 61	AN6428		ATEG_06077
CO	cellulose oxidase	GH 61		56338	ATEG_05081	AO090103000087	AFL2G_12282		NFIA_055220	Afu6g09540
CO	cellulose oxidase	GH 61			ATEG_10194
CO	cellulose oxidase	GH 61	AN7891	194765		AO090138000004	AFL2G_08699
CO	cellulose oxidase	GH 61	AN3860
CO	cellulose oxidase	GH 61			ATEG_08942
CO	cellulose oxidase	GH 61			ATEG_01456
CO	cellulose oxidase	GH 61						ACLA_017470
AXH	arabinoxylan arabinofuranohydrolase	GH 62			ATEG_00186	AO090103000088	AFL2G_12281	ACLA_071560	NFIA_087900	Afu2g12770
AXH	arabinoxylan arabinofuranohydrolase	GH 62	AN2632	55136	ATEG_10071	AO090701000885	AFL2G_06447	ACLA_061510	NFIA_033210	Afu2g00920
AXH	arabinoxylan arabinofuranohydrolase	GH 62	AN7908
AXH	arabinoxylan arabinofuranohydrolase	GH 62			ATEG_10379
AGU	alpha glucuronidase	GH 67	AN9286	56619	ATEG_06085	AO090026000127	AFL2G_07114	ACLA_017270	NFIA_072510	Afu5g14380
AGU	alpha glucuronidase	GH 67			ATEG_09975
XG CBH	xyloglucan active cellobiohydrolase	GH 74	AN1542						NFIA_096000	Afu8g02330
XG EGL	xyloglucan active endoglucanase	GH 74	AN5061	206333	ATEG_04708			ACLA_044310	NFIA_094990	Afu8g01490
RHA	alpha rhamnosidase	GH 78	AN8465	40264			AFL2G_05364
RHA	alpha rhamnosidase	GH 78
RHA	alpha rhamnosidase	GH 78	AN2631	176718	ATEG_05089	AO090001000105	AFL2G_07340		NFIA_004560	Afu3g02880
RHA	alpha rhamnosidase	GH 78	AN11954	51410		AO090003001016	AFL2G_02014
RHA	alpha rhamnosidase	GH 78	AN10277	170172		AO090003001291	AFL2G_01780		NFIA_022970	Afu1g01660
RHA	alpha rhamnosidase	GH 78		42916	ATEG_03018	AO090009000471	AFL2G_10227		NFIA_018620	Afu1g06130
RHA	alpha rhamnosidase	GH 78	AN7151		ATEG_02922	AO090010000561	AFL2G_11713		NFIA_057930	Afu6g12030
RHA	alpha rhamnosidase	GH 78	AN3780
RHA	alpha rhamnosidase	GH 78				AO090103000432	AFL2G_11972
RHA	alpha rhamnosidase	GH 78				AO090113000149/AO09011300150	AFL2G_08627		NFIA_057930	Afu6g14610
RHA	alpha rhamnosidase	GH 78	AN6929	131668		AO090005001416
RHA	alpha rhamnosidase	GH 78							NFIA_060560
RHA	alpha rhamnosidase	GH 78					AFL2G_10644
RHA	alpha rhamnosidase	GH 78	AN12368
RHA	alpha rhamnosidase	GH 78					AFL2G_03939
RHA	alpha rhamnosidase	GH 78	AN10867	44977	ATEG_04706	AO090012000058	AFL2G_02993		NFIA_026130	Afu7g05040
UGH	unsaturated galacturonyl hydrolase	GH 88				AO090005000324	AFL2G_00324		NFIA_026210	Afu7g05090
UGH	unsaturated galacturonyl hydrolase	GH 88	AN3991	36414		AO090138000087	AFL2G08766		NFIA_023340	Afu1g01250
UGH	unsaturated galacturonyl hydrolase	GH 88	AN11078				AFL2G_06465
UGH	unsaturated galacturonyl hydrolase	GH 88				AO090701000907
UGH	unsaturated galacturonyl hydrolase	GH 88	AN4629
ABX	exoarabinanase	GH 93	AN2060		ATEG_06045	AO090003001017	AFL2G_02013		NFIA_081320	Afu2G04570
ABX	exoarabinanase	GH 93				AO090011000141	AFL2G_04929
ABX	exoarabinanase	GH 93	AN5231	49311	ATEG_07909	AO090012000101	AFL2G_03035	ACLA_008170	NFIA_027720	Afu7g06430
ABX	exoarabinanase	GH 93			ATEG_08029
ABX	exoarabinanase	GH 93			ATEG_00891				NFIA_058060	Afu6g12120
AFC	alpha fucosidase	GH 95	AN8149	184037	ATEG_01560	AO090005000382	AFL2G_00373
AFC	alpha fucosidase	GH 95				AO090005000512	AFL2G_00515
AFC	alpha fucosidase	GH 95	AN6673	53702	ATEG_09768	AO090009000086	AFL2G_10565	ACLA_004070	NFIA_040960	Afu5g01190
AFC	alpha fucosidase	GH 95	AN10376		ATEG_04136				NFIA_064720	Afu3g12590
URH	unsaturated rhamnogalacturonyl hydrolase	GH 105	AN3196	41703	ATEG_07907	AO090001000174	AFL2G_07407	ACLA_056060	NFIA_030670	Afu4g02860
URH	unsaturated rhamnogalacturonyl hydrolase	GH 105				AO090003000153	AFL2G_02808
URH	unsaturated rhamnogalacturonyl hydrolase	GH 105	AN10505			AO090001000063	AFL2G_07308	ACLA_072870	NFIA_089840	Afu2g14630
URH	unsaturated rhamnogalacturonyl hydrolase	GH 105	AN9383	41877	ATEG_02892	AO090113000146	AFL2G_08624	ACLA_077810
URH	unsaturated rhamnogalacturonyl hydrolase	GH 105	AN7828
AGU	alpha glucuronidase	GH115				AO090005001415	AFL2G_01323
AGU	alpha glucuronidase	GH115	AN9329		ATEG_09974	AO090010000038	AFL2G_11304	ACLA_006360	NFIA_025630	Afu7g04680
AGU	alpha glucuronidase	GH115				AO090001000267	AFL2G_07498
AGU	alpha glucuronidase	GH115				AO090113000058
AGU	alpha glucuronidase	GH 115			ATEG_04355
PEL	pectin lyase	PL 1			ATEG_00950	AO090003001295	AFL2G_01776
PEL	pectin lyase	PL 1		55212		AO090010000030	AFL2G_11297		NFIA_026110	Afu7g05030
PEL	pectin lyase	PL 1		45821
PEL	pectin lyase	PL 1	AN4882	40837	ATEG_7577	AO090012000121	AFL2G_03052		NFIA_077100	Afu5g10170
PEL	pectin lyase	PL 1				AO090012000451	AFL2G_03359
PEL	pectin lyase	PL 1				AO090103000463	AFL2G_11948
PEL	pectin lyase	PL 1	AN10147	208760		AO090138000204	AFL2G_08823
PEL	pectin lyase	PL 1						ACLA_094210	NFIA_033080	Afu2g00800
PEL	pectin lyase	PL 1	AN2331	41815		A0090010000504	AFL2G_11666	ACLA_013470	NFIA_076850	Afu5g10380
PEL	pectin lyase	PL 1	AN2569		ATEG_01216	AO090010000087	AFL2G_11352
PEL	pectin lyase	PL 1							NFIA_023100
PEL	pectin lyase	PL 1	AN9439
PLY	pectate lyase	PL 1	AN0741		ATEG_08834	AO090011000673	AFL2G_05417
PLY	pectate lyase	PL 1	AN5333		ATEG_05467	AO090102000072	AFL2G_09523		NFIA_060270	Afu6g14400
PLY	pectate lyase	PL 1	AN7646	45021	ATEG_08123	AO090701000321	AFL2G_05954		NFIA_033040	Afu2g00760
PLY	pectate lyase	PL 1	AN9367/AN9368			AO090011000030	AFL2G_04835
PLY	pectate lyase	PL 3	AN6748		ATEG_06314	AO090005000472	AFL2G_00461		NFIA_027690	Afu7g06400
PLY	pectate lyase	PL 3	AN3337		ATEG_06285
PLY	pectate lyase	PL 3	AN2542			AO090010000706	AFL2G_11846	ACLA_059210	NFIA_098670	Afu8g05910
PLY	pectate lyase	PL 3	AN6106		ATEG_08626	AO090038000502	AFL2G_07839		NFIA_023470	Afu1g01120
PLY	pectate lyase	PL 3	AN8453
RGL	rhamnogalacturonan lyase	PL 4	AN7135	210947	ATEG_02193	AO090011000349	AFL2G_05136	ACLA_054660	NFIA_029620	Afu4g03780
RGL	rhamnogalacturonan lyase	PL 4	AN6395	47780	ATEG_10327	AO090012000147/AO090012000148	AFL2G_03075	ACLA_018320	NFIA_008140	Afu1g17230
RGL	rhamnogalacturonan lyase	PL 4	AN12097			AO090113000057
RGL	rhamnogalacturonan lyase	PL 4			ATEG_08610	AO090138000119	AFL2G_08794		NFIA_094270	Afu8g00820
RGL	rhamnogalacturonan lyase	PL 4	AN3950
PLY	pectate lyase	PL 9	AN2537			AO090038000131	AFL2G_08953		NFIA_062360	Afu3g14890
PLY	pectate lyase	PL 9			ATEG_03526
RGL	rhamnogalacturonan lyase	PL 11	AN2543

## Sheet: Suppl. Table 4C
Supplemental Table 4C. Detected proteins in cultures grown on wheat bran sorted by number of species that contain an orthologue.
The color codes indicate which percentage of the total number of detected peptides was of the specific protein.
			0-0.1%	0.1-0.5%	0.5-1%	1-2%	2-5%	5-10%	>10%
enzyme code	function	CAZY	A. nidulans	A. niger	A. terreus	A. oryzae	A. flavus	A. clavatus	A. fischeri	A. fumigatus	no. species with detected protein	no. of species with ortholog of gene	percentage detected proteins per no. of orthologs
BGL	beta glucosidase	GH 3	AN4102	56782	ATEG_03047	AO090009000356	AFL2G_10322	ACLA_028810	NFIA_018950	Afu1g05770	8	8	100
CBH	cellobiohydrolase	GH 7	AN0494	51773	ATEG_05002	AO090001000348	AFL2G_07571	ACLA_085260	NFIA_057300	Afu6g11610	8	8	100
LAC	beta galactosidase	GH 35	AN0756	51764	ATEG_00616	AO090012000445	AFL2G_03352	ACLA_021260	NFIA_011250	Afu1g14170	8	8	100
BXL/ABF	beta xylosidase/alpha arabinofuranosidase	GH 3	AN2217	50997	ATEG_09314	AO090701000274	AFL2G_05912	ACLA_010340	NFIA_080180	Afu5g07080	7	8	87.5
XLN	endoxylanase	GH 10	AN1818	57436	ATEG_00809	AO090701000887	AFL2G_06449	ACLA_048770	NFIA_106540	Afu4g09480	7	8	87.5
GLA	glucoamylase	GH 15	AN11143	213597	ATEG_04375	AO090010000746	AFL2G_11885	ACLA_094080	NFIA_032960	Afu2g00690	7	8	87.5
AGD	alpha glucosidase	GH 31	AN0941	119858	ATEG_05177	AO090005001084	AFL2G_01038	ACLA_019300	NFIA_009180	Afu1g16250	7	8	87.5
AXH	arabinoxylan arabinofuranohydrolase	GH 62	AN2632	55136	ATEG_10071	AO090701000885	AFL2G_06447	ACLA_061510	NFIA_033210	Afu2g00920	7	8	87.5
CBH	cellobiohydrolase	GH 6	AN5282	54490	ATEG_07493			ACLA_062560	NFIA_002990	Afu3g01910	6	6	100
ABX	exoarabinanase	GH 93	AN2060		ATEG_06045	AO090003001017	AFL2G_02013		NFIA_081320	Afu2G04570	6	6	100
BXL/ABF	beta xylosidase/alpha arabinofuranosidase	GH 3	AN8401		ATEG_09052	AO090103000120	AFL2G_12252	ACLA_062400	NFIA_003180	Afu3g02090	6	7	85.7143
AGL	alpha galactosidase	GH 27	AN7152	41606	ATEG_02160	AO090023000151	AFL2G_04039		NFIA_029860	Afu4g03580	6	7	85.7143
ABN*	endoarabinanase	GH 43	AN8007	197735		AO090138000055	AFL2G_08737	ACLA_098980	NFIA_047920	Afu6g00770	6	7	85.7143
XLN	endoxylanase	GH 11	AN9365	52071	ATEG_07461	AO090120000026	AFL2G_08066	ACLA_063140	NFIA_000850	Afu3g00320	6	8	75
ABF	alpha arabinofuranosidase	GH 54	AN1571	200605	ATEG_07939	AO090023000001	AFL2G_03901	ACLA_066470	NFIA_060630	Afu6g14620	6	8	75
EGL	endoglucanase	GH 5	AN1285	205580	ATEG_05002			ACLA_085250	NFIA_057290	Afu6g11600	5	6	83.3333
BGL	beta glucosidase	GH 3	AN7396	179265	ATEG_10320	AO090012000135	AFL2G_03066		NFIA_007920	Afu1g17410	5	7	71.4286
XLN	endoxylanase	GH 10	AN7401		ATEG_03410	AO090103000326	AFL2G_12071	ACLA_086910	NFIA_059570	Afu6g13610	5	7	71.4286
XG EGL	xyloglucan active endoglucanase	GH 12		211053	ATEG_07420	AO090026000102	AFL2G_07140	ACLA_007820	NFIA_027400	Afu7g06150	5	7	71.4286
PGX	exopolygalacturonase	GH 28	AN8761	42184	ATEG_07152	AO090026000784	AFL2G_06533		NFIA_049320	Afu6g02980	5	7	71.4286
LAC	beta galactosidase	GH 35	AN0980	46429	ATEG_05131	AO090120000158	AFL2G_08182		NFIA_008690	Afu1g16700	5	7	71.4286
RGAE	rhamnogalacturonan acetyl esterase	CE 12	AN2528	189254	ATEG_03511	AO090701000556	AFL2G_06177	ALCL_041970	NFIA_062750	Afu3g14510	5	8	62.5
CBH	cellobiohydrolase	GH 7	AN5176	53159	ATEG_03727	AO090012000941	AFL2G_03805	ACLA_088870	NFIA_052720	Afu6g07070	5	8	62.5
PGX	exopolygalacturonase	GH 28	AN8891	191158	ATEG_10357	AO090010000753	AFL2G_11892	ACLA_043100	NFIA_096340	Afu8g02630	5	8	62.5
INX	exo inulinase	GH 32	AN11778	56664	ATEG_08155	AO090701000400	AFL2G_06028	ACLA_094550	NFIA_033540	Afu2g01240	5	8	62.5
ABF	alpha arabinofuranosidase	GH 51	AN9439	131891	ATEG_07868	AO090012000298	AFL2G_03217	ACLA_074120	NFIA_090410	Afu2g15160	5	8	62.5
PEL	pectin lyase	PL 1	AN2569		ATEG_01216	AO090010000087	AFL2G_11352				4	4	100
AMY	alpha amylase	GH 13	AN3402	47911	ATEG_10103	AO090023000944		ACLA_052920			4	5	80
ABF	alpha arabinofuranosidase	GH 43	AN8472			AO090012000356	AFL2G_03265		NFIA_032900	Afu2g00650	4	5	80
PLY	pectate lyase	PL 9	AN2537			AO090038000131	AFL2G_08953		NFIA_062360	Afu3g14890	4	5	80
PME	pectin methyl esterase	CE 8	AN3390	214857		AO090102000010	AFL2G_09467		NFIA_099600	Afu8g06880	4	6	66.6667
XGH	xylogalacturonase	GH 28	AN3389	46065		AO090102000011	AFL2G_09468		NFIA_099610	Afu8g06890	4	6	66.6667
GUS	beta glucuronidase	GH 2	AN2395	52111	ATEG_01031	AO090023000053	AFL2G_03956		NFIA_089700	Afu2g14520	4	7	57.1429
BGL	beta glucosidase	GH 3	AN2828		ATEG_07419	AO090701000841	AFL2G_06408	ACLA_007810	NFIA_027390	Afu7g06140	4	7	57.1429
CBH	cellobiohydrolase	GH 6	AN1273	133986	ATEG_00193	AO090038000439	AFL2G_07776	ACLA_025560	NFIA_015680		4	7	57.1429
ABN	endoarabinanase	GH 43		182100	ATEG_07817	AO090026000804	AFL2G_06513	ACLA_072730	NFIA_089980	Afu2g14750	4	7	57.1429
GAL	endogalactanase	GH 53	AN5727	187227	ATEG_02927	AO090001000492	AFL2G_09135		NFIA_017780	Afu1g06910	4	7	57.1429
PLY	pectate lyase	PL 1	AN7646	45021	ATEG_08123	AO090701000321	AFL2G_05954		NFIA_033040	Afu2g00760	4	7	57.1429
FAE SF5	feruloyl esterase	CE 1	AN5267	43785	ATEG_08112	AO090023000158	AFL2G_04047	ACLA_055050	NFIA_089720	Afu2g14530	4	8	50
PME	pectin methyl esterase	CE 8	AN4860	174365	ATEG_01704	AO090020000404	AFL2G_10916	ACLA_035610	NFIA_069500	Afu3g07650	4	8	50
MAN	endomannanase	GH 5	AN3358	50378	ATEG_08654	AO090010000122	AFL2G_11381	ACLA_066420	NFIA_113780	Afu7g01070	4	8	50
AGL	alpha galactosidase	GH 27	AN7624	207264	ATEG_09830	AO090003001305	AFL2G_01765	ACLA_003130	NFIA_039990	Afu5g02130	4	8	50
AGD	alpha glucosidase	GH 31	AN2017	214233	ATEG_00723	AO090003001209	AFL2G_01842	ACLA_049370	NFIA_105900	Afu4g10150	4	8	50
AGU	alpha glucuronidase	GH 67	AN9286	56619	ATEG_06085	AO090026000127	AFL2G_07114	ACLA_017270	NFIA_072510	Afu5g14380	4	8	50
RGL	rhamnogalacturonan lyase	PL 4	AN7135	210947	ATEG_02193	AO090011000349	AFL2G_05136	ACLA_054660	NFIA_029620	Afu4g03780	4	8	50
XLN	endoxylanase	GH 10			ATEG_07190				NFIA_061880	Afu3g15210	3	3	100
AGL	alpha galactosidase	GH 27			ATEG_01905				NFIA_048850	Afu6g02560	3	3	100
AGD	alpha glucosidase	GH 31	AN8953			AO090038000471	AFL2G_07812				3	3	100
EGL	endoglucanase	GH 7			ATEG_08705			ACLA_098940	NFIA_047960	Afu6g01800	3	4	75
AMY	alpha amylase	GH 13				AO090120000196		ACLA_094070	NFIA_032970	Afu2g00710	3	4	75
GLA	glucoamylase	GH 15			ATEG_05980	AO090003000321	AFL2G_02658	ACLA_089470			3	4	75
SUC	invertase/beta fructofuranosidase	GH 32		198063	ATEG_07479	AO090020000640	AFL2G_10707				3	4	75
ABF	alpha arabinofuranosidase	GH 43	AN7781		ATEG_08386	AO090005000065	AFL2G_00086				3	4	75
BXL	beta xylosidase	GH 43	AN8477		ATEG_01292		AFL2G_06974	ACLA_018160			3	4	75
BXL	beta xylosidase	GH 3	AN2359	205670	ATEG_05106	AO090005000986	AFL2G_00957			Afu1g16920	3	5	60
ABF	alpha arabinofuranosidase	GH 43	AN2533			AO090701000838	AFL2G_06400		NFIA_002750	Afu3g01660	3	5	60
BXL	beta xylosidase	GH 43	AN10919		ATEG_10072	AO090010000029	AFL2G_11296		NFIA_093350		3	5	60
EGL	endoglucanase	GH 5	AN8068		ATEG_09802	AO090003001341+AO090003001342	AFL2G_01726		NFIA_040280	Afu5g01830	3	6	50
MAN	endomannanase	GH 5	AN7639			AO090038000444	AFL2G_07781	ACLA_044470	NFIA_099770	Afu8g07030	3	6	50
BXL	beta xylosidase	GH 43	AN10199		ATEG_00093	AO090005000698	AFL2G_00689/00690	ACLA_058100/058110	NFIA_097490/097500	Afu8g04710/04720	3	6	50
PLY	pectate lyase	PL 3	AN2542			AO090010000706	AFL2G_11846	ACLA_059210	NFIA_098670	Afu8g05910	3	6	50
RGX	exorhamnogalacturonase	GH 28	AN10274	194461	ATEG_09025	AO090102000139	AFL2G_09582		NFIA_027700	Afu7g06410	3	7	42.8571
PEL	pectin lyase	PL 1	AN2331	41815		A0090010000504	AFL2G_11666	ACLA_013470	NFIA_076850	Afu5g10380	3	7	42.8571
AXE	acetyl xylan esterase	CE 1	AN6093	211544	ATEG_09843	AO090011000745	AFL2G_05471	ACLA_081220	NFIA_099230	Afu8g06570	3	8	37.5
BGL	beta glucosidase	GH 3	AN10482	208871	ATEG_06617	AO090001000544	AFL2G_09187	ACLA_083710	NFIA_054350	Afu6g08700	3	8	37.5
AGD	alpha glucosidase	GH 31	AN0280	55419	ATEG_02528	AO090005000767	AFL2G_00750	ACLA_031260	NFIA_021450	Afu1g03140	3	8	37.5
BGL	beta glucosidase	GH 3				AO090038000223	AFL2G_09023				2	2	100
MAN	endomannanase	GH 5	AN6427		ATEG_09991						2	2	100
XLN	endoxylanase	GH 10				AO090001000208	AFL2G_07437				2	2	100
ABN	endoarabinanase	GH 43				AO090005000064	AFL2G_00085				2	2	100
ABX	exoarabinanase	GH 93				AO090011000141	AFL2G_04929				2	2	100
BXL	beta xylosidase	GH 3			ATEG_07383	AO090011000140	AFL2G_04928				2	3	66.6667
XLN	endoxylanase	GH 10			ATEG_08906	AO090103000423	AFL2G_11983				2	3	66.6667
ABX	exoarabinanase	GH 93			ATEG_00891				NFIA_058060	Afu6g12120	2	3	66.6667
PEL	pectin lyase	PL 1						ACLA_094210	NFIA_033080	Afu2g00800	2	3	66.6667
FAE SF5	feruloyl esterase	CE 1			ATEG_06644	AO090701000884	AFL2G_06446	ACLA_061520			2	4	50
RGAE	rhamnogalacturonan acetyl esterase	CE 12		51400	ATEG_10016	AO090102000092	AFL2G_09543				2	4	50
PME	pectin methyl esterase	CE 8		44585		AO090012000749	AFL2G_03618	ACLA_044240	NFIA_095020	Afu8g01520	2	5	40
RGAE	rhamnogalacturonan acetyl esterase	CE 12	AN2834			AO090113000155	AFL2G_08631		NFIA_092640	Afu2g17250	2	5	40
AGL	alpha galactosidase	GH 27		37736	ATEG_04382			ACLA_016820	NFIA_073100	Afu5g13830	2	5	40
RGL	rhamnogalacturonan lyase	PL 4			ATEG_08610	AO090138000119	AFL2G_08794		NFIA_094270	Afu8g00820	2	5	40
EXG	exo 1,3 galactanase	GH 5			ATEG_06369	AO090005000423	AFL2G_00412	ACLA_007330	NFIA_026860	Afu7g05610	2	6	33.3333
CO	cellulose oxidase	GH 61			ATEG_05416	AO090023000787	AFL2G_04596	ACLA_047220	NFIA_108320	Afu4g07850	2	6	33.3333
AXH	arabinoxylan arabinofuranohydrolase	GH 62			ATEG_00186	AO090103000088	AFL2G_12281	ACLA_071560	NFIA_087900	Afu2g12770	2	6	33.3333
PLY	pectate lyase	PL 3	AN6106		ATEG_08626	AO090038000502	AFL2G_07839		NFIA_023470	Afu1g01120	2	6	33.3333
RHA	alpha rhamnosidase	GH 78		42916	ATEG_03018	AO090009000471	AFL2G_10227		NFIA_018620	Afu1g06130	2	6	33.3333
EGL	endoglucanase	GH 5	AN5214	209376		AO090005001553	AFL2G_01447	ACLA_081650	NFIA_053150	Afu6g07480	2	7	28.5714
GLN	exo 1,6 galactanase	GH 5	AN9166	194447	ATEG_10242	AO090012000046	AFL2G_02982		NFIA_072400	Afu5g14560	2	7	28.5714
EGL	endoglucanase	GH 7	AN3418		ATEG_08700	AO090010000314	ALF2G_11497	ACLA_066030	NFIA_114250	Afu7g01540	2	7	28.5714
AGL	alpha galactosidase	GH 27	AN0022	172232	ATEG_03427	AO090005000217	AFL2G_00225		NFIA_023390	Afu1g01200	2	7	28.5714
AXL	alpha xylosidase	GH 31	AN7505		ATEG_06730	AO090001000649	AFL2G_09290	ACLA_089300	NFIA_082140	Afu2g05400	2	7	28.5714
LAC	beta galactosidase	GH 35		177434	ATEG_07446	AO090003000042	AFL2G_02901	ACLA_088440	NFIA_052310	Afu6g06660	2	7	28.5714
BXL	beta xylosidase	GH 43	AN7275		ATEG_06643	AO090701000886	AFL2G_06448	ACLA_078600	NFIA_033220	Afu2g00930	2	7	28.5714
AGU	alpha glucuronidase	GH115	AN9329		ATEG_09974	AO090010000038	AFL2G_11304	ACLA_006360	NFIA_025630	Afu7g04680	2	7	28.5714
MND	beta mannosidase	GH 2	AN1742	138876	ATEG_06636	AO090001000556	AFL2G_09201	ACLA_083570	NFIA_054490	Afu6g08840	2	8	25
BXL	beta xylosidase	GH 43	AN1870	179682	ATEG_06059	AO090003000239	AFL2G_02739	ACLA_090090	NFIA_081240	Afu2g04480	2	8	25
BXL	beta xylosidase	GH 43	AN7313	122978	ATEG_01188	AO090010000562	AFL2G_11714	ACLA_043260	NFIA_096240	Afu8g02510	2	8	25
BXL	beta xylosidase	GH 43	AN7864	47677	ATEG_01292	AO090102000331	AFL2G_09750	ACLA_072000	NFIA_088370	Afu2g13190	2	8	25
CO	cellulose oxidase	GH 61	AN1041	52688	ATEG_00448	AO090001000221	AFL2G_07454	ACLA_022980	NFIA_012990	Afu1g12560	2	8	25
CO	cellulose oxidase	GH 61	AN1602	182430	ATEG_07790	AO090005000531	AFL2G_00532	ACLA_059790	NFIA_099510	Afu8g06830	2	8	25
EXG	exo 1,3 galactanase	GH 5	AN4052	202490	ATEG_03849	AO090003000990	AFL2G_02039	ACLA_031040	NFIA_021060	Afu1g03600	2	8	25
FAE SF5	feruloyl esterase	CE 1			ATEG_01914						1	1	100
BGL	beta glucosidase	GH 3			ATEG_07931						1	1	100
EGL	endoglucanase	GH 5			ATEG_05003						1	1	100
MAN	endomannanase	GH 5	AN3297								1	1	100
MAN	endomannanase	GH 5	AN9276								1	1	100
XLN	endoxylanase	GH 11	AN3613								1	1	100
XG EGL	xyloglucan active endoglucanase	GH 12			ATEG_09894						1	1	100
AGD	alpha glucosidase	GH 13					AFL2G_08694				1	1	100
PGA	endopolygalacturonase	GH 28		182156							1	1	100
PGX	exopolygalacturonase	GH 28		178172							1	1	100
AGD	alpha glucosidase	GH 31			ATEG_08278						1	1	100
SUC	invertase/beta fructofuranosidase	GH 32			ATEG_10253						1	1	100
ABN	endoarabinanase	GH 43			ATEG_03688						1	1	100
BXL	beta xylosidase	GH 43			ATEG_10193						1	1	100
?	?	GH 43	AN1477								1	1	100
CO	cellulose oxidase	GH 61			ATEG_10194						1	1	100
CO	cellulose oxidase	GH 61	AN3860								1	1	100
AXH	arabinoxylan arabinofuranohydrolase	GH 62	AN7908								1	1	100
AXH	arabinoxylan arabinofuranohydrolase	GH 62			ATEG_10379						1	1	100
URH	unsaturated rhamnogalacturonyl hydrolase	GH 105	AN7828								1	1	100
AGU	alpha glucuronidase	GH 115			ATEG_04355						1	1	100
PLY	pectate lyase	PL 3	AN8453								1	1	100
RGAE	rhamnogalacturonan acetyl esterase	CE 12				AO090003001268	AFL2G_01797				1	2	50
AMY	alpha amylase	GH 13	AN3388		ATEG_02515						1	2	50
AGL	alpha galactosidase	GH 36	AN9035		ATEG_02312						1	2	50
ABF	alpha arabinofuranosidase	GH 51		50979	ATEG_03540						1	2	50
AGU	alpha glucuronidase	GH115				AO090001000267	AFL2G_07498				1	2	50
CO	cellulose oxidase	GH 61	AN6428		ATEG_06077						1	2	50
BGL	beta glucosidase	GH 3	AN1804			AO090026000123	AFL2G_07119				1	3	33.3333
BGL	beta glucosidase	GH 3			ATEG_02724	AO090005000337	AFL2G_00334				1	3	33.3333
GLA	glucoamylase	GH 15	AN7402					ACLA_049360	NFIA_105910		1	3	33.3333
FAE SF7	feruloyl esterase	faeA		51662	ATEG_08907	AO090001000207	AFL2G_07436				1	4	25
GE	glucuronoyl esterase	CE15			ATEG_00945			ACLA_087520	NFIA_060260	Afu6g14390	1	4	25
PLY	pectate lyase	PL 1	AN0741		ATEG_08834	AO090011000673	AFL2G_05417				1	4	25
PGA	endopolygalacturonase	GH 28		52219		AO090023000161	AFL2G_04049		NFIA_095620	Afu8g01970	1	5	20
RGX	exorhamnogalacturonase	GH 28		42917		AO090009000470	AFL2G_10228		NFIA_018590	Afu1g06140	1	5	20
AXL	alpha xylosidase	GH 31		43342	ATEG_08390	AO090701000639	AFL2G_06239		NFIA_032680		1	5	20
XG EGL	xyloglucan active endoglucanase	GH 74	AN5061	206333	ATEG_04708			ACLA_044310	NFIA_094990	Afu8g01490	1	5	20
AFC	alpha fucosidase	GH 95	AN8149	184037	ATEG_01560	AO090005000382	AFL2G_00373				1	5	20
?		GH 3	AN3360	37673	ATEG_04963			ACLA_052760	NFIA_102600	Afu4g13770	1	6	16.6667
EXG	beta 1,6 glucanase	GH 5	AN3777		ATEG_09844	AO090011000757	AFL2G_05484		NFIA_084850	Afu2g09350	1	6	16.6667
BXL	beta xylosidase	GH 43			ATEG_05083	AO090103000268	AFL2G_12122	ACLA_087680	NFIA_060490	Afu6g14550	1	6	16.6667
BXL	beta xylosidase	GH 43	AN2664		ATEG_06107	AO090012000350	AFL2G_03257		NFIA_072780	Afu5g14190	1	6	16.6667
ABF	alpha arabinofuranosidase	GH 51	AN2541	206387	ATEG_02882	AO090124000023	AFL2G_08019	ACLA_099110			1	6	16.6667
CO	cellulose oxidase	GH 61	AN9524	53797	ATEG_07920	AO090012000090	AFL2G_03026		NFIA_044390		1	6	16.6667
CO	cellulose oxidase	GH 61	AN2388		ATEG_01035	AO090023000056		ACLA_073030	NFIA_089670	Afu2g14490	1	6	16.6667
URH	unsaturated rhamnogalacturonyl hydrolase	GH 105	AN10505			AO090001000063	AFL2G_07308	ACLA_072870	NFIA_089840	Afu2g14630	1	6	16.6667
URH	unsaturated rhamnogalacturonyl hydrolase	GH 105	AN9383	41877	ATEG_02892	AO090113000146	AFL2G_08624	ACLA_077810			1	6	16.6667
PLY	pectate lyase	PL 3	AN6748		ATEG_06314	AO090005000472	AFL2G_00461		NFIA_027690	Afu7g06400	1	6	16.6667
EGL	endoglucanase	GH 5		214608	ATEG_04390	AO090011000715	AFL2G_05447	ACLA_081310	NFIA_085010	Afu2g09520	1	7	14.2857
XLN	endoxylanase	GH 11		171269	ATEG_04943	AO090001000111	AFL2G_07347	ACLA_085410	NFIA_058160	Afu6g12210	1	7	14.2857
ABF	alpha arabinofuranosidase	GH 51	AN1277	38549	ATEG_00198		AFL2G_07796	ACLA_025610	NFIA_015730	Afu1g09900	1	7	14.2857
BGL	beta glucosidase	GH 1	AN9183	131747	ATEG_02657	AO090120000075	AFL2G_08111		NFIA_099670	Afu8g06970	1	7	14.2857
BGL	beta glucosidase	GH 3	AN2227	129891	ATEG_09329	AO090701000244	AFL2G_05886	ACLA_010450	NFIA_080070	Afu5g07190	1	8	12.5
XG EGL	xyloglucan active endoglucanase	GH 12	AN0452	52011	ATEG_03755	AO090003000905	AFL2G_02120	ACLA_029940	NFIA_020020	Afu1g04730	1	8	12.5
AMY	alpha amylase	GH 13	AN2018	45304	ATEG_08279	AO090003001210	AFL2G_01841	ACLA_049350	NFIA_105920	Afu4g10130	1	8	12.5
AGT	4 alpha glucanotransferase	GH 13	AN3308	188489	ATEG_03623	AO090003001498	AFL2G_01594	ACLA_063440	NFIA_001710	Afu3g00900	1	8	12.5
PGA	endopolygalacturonase	GH 28	AN4372	141677	ATEG_04991	AO090023000401	AFL2G_04252	ACLA_052860	NFIA_102450	Afu4g13920	1	8	12.5
ABN	endoarabinanase	GH 43	AN2534	203143	ATEG_03520	AO090701000481	AFL2G_06106	ACLA_042100	NFIA_062660	Afu3g14620	1	8	12.5
AFC	alpha fucosidase	GH 95	AN6673	53702	ATEG_09768	AO090009000086	AFL2G_10565	ACLA_004070	NFIA_040960	Afu5g01190	1	8	12.5
RGL	rhamnogalacturonan lyase	PL 4	AN6395	47780	ATEG_10327	AO090012000147/AO090012000148	AFL2G_03075	ACLA_018320	NFIA_008140	Afu1g17230	1	8	12.5
BGL	beta glucosidase	GH 1	AN10124	213437	ATEG_00687	AO090003000497	AFL2G_02496	ACLA_020660	NFIA_010690	Afu1g14710	1	8	12.5

## Sheet: Suppl. Table 4D
Supplemental Table 4D. Detected proteins in cultures grown on sugar beet pulp sorted by number of species that contain an orthologue.
The color codes indicate which percentage of the total number of detected peptides was of the specific protein.
			0-0.1%	0.1-0.5%	0.5-1%	1-2%	2-5%	5-10%	>10%
enzyme code	function	CAZY	A. nidulans	A. niger	A. terreus	A. oryzae	A. flavus	A. clavatus	A. fischeri	A. fumigatus	no. species with detected protein	no. of species with ortholog of gene	percentage detected proteins per no. of orthologs
FAE SF5	feruloyl esterase	CE 1			ATEG_01914						1	1	100
PME	pectin methyl esterase	CE 8	AN3390	214857		AO090102000010	AFL2G_09467		NFIA_099600	Afu8g06880	6	6	100
RGAE	rhamnogalacturonan acetyl esterase	CE 12				AO090003001268	AFL2G_01797				2	2	100
RGAE	rhamnogalacturonan acetyl esterase	CE 12							NFIA_099110	Afu8g06480	2	2	100
BGL	beta glucosidase	GH 3				AO090038000223	AFL2G_09023				2	2	100
BGL	beta glucosidase	GH 3			ATEG_07931						1	1	100
EGL	endoglucanase	GH 5			ATEG_05003						1	1	100
MAN	endomannanase	GH 5	AN3297								1	1	100
MAN	endomannanase	GH 5	AN6427		ATEG_09991						2	2	100
MAN	endomannanase	GH 5	AN9276								1	1	100
		GH5			ATEG_03677						1	1	100
XLN	endoxylanase	GH 10				AO090001000208	AFL2G_07437				2	2	100
XLN	endoxylanase	GH 11	AN3613								1	1	100
XG EGL	xyloglucan active endoglucanase	GH 12			ATEG_09894						1	1	100
AGD	alpha glucosidase	GH 13					AFL2G_08694				1	1	100
MAN	endomannanase	GH 26	AN7413								1	1	100
AGL	alpha galactosidase	GH 27			ATEG_01905				NFIA_048850	Afu6g02560	3	3	100
AGL	alpha galactosidase	GH 27	AN7152	41606	ATEG_02160	AO090023000151	AFL2G_04039		NFIA_029860	Afu4g03580	7	7	100
PGA	endopolygalacturonase	GH 28		43957							1	1	100
PGA	endopolygalacturonase	GH 28		182156							1	1	100
SUC	invertase/beta fructofuranosidase	GH 32			ATEG_10253						1	1	100
ABN	endoarabinanase	GH 43				AO090005000064	AFL2G_00085				2	2	100
ABN	endoarabinanase	GH 43			ATEG_03688						1	1	100
BXL	beta xylosidase	GH 43			ATEG_10193						1	1	100
CO	cellulose oxidase	GH 61			ATEG_10194						1	1	100
CO	cellulose oxidase	GH 61	AN3860								1	1	100
AXH	arabinoxylan arabinofuranohydrolase	GH 62	AN7908								1	1	100
AXH	arabinoxylan arabinofuranohydrolase	GH 62			ATEG_10379						1	1	100
RHA	alpha rhamnosidase	GH 78					AFL2G_03939				1	1	100
ABX	exoarabinanase	GH 93	AN2060		ATEG_06045	AO090003001017	AFL2G_02013		NFIA_081320	Afu2G04570	6	6	100
URH	unsaturated rhamnogalacturonyl hydrolase	GH 105	AN7828								1	1	100
PLY	pectate lyase	PL 3	AN3337		ATEG_06285						2	2	100
PLY	pectate lyase	PL 3	AN8453								1	1	100
RGL	rhamnogalacturonan lyase	PL 4	AN3950								1	1	100
PLY	pectate lyase	PL 9			ATEG_03526						1	1	100
RGL	rhamnogalacturonan lyase	PL 11	AN2543								1	1	100
PGX	exopolygalacturonase	GH 28		178172							1	1	100
PGX	exopolygalacturonase	GH 28	AN9045								1	1	100
AGU	alpha glucuronidase	GH 115			ATEG_04355						1	1	100
PME	pectin methyl esterase	CE 8	AN4860	174365	ATEG_01704	AO090020000404	AFL2G_10916	ACLA_035610	NFIA_069500	Afu3g07650	7	8	87.5
BXL/ABF	beta xylosidase/alpha arabinofuranosidase	GH 3	AN2217	50997	ATEG_09314	AO090701000274	AFL2G_05912	ACLA_010340	NFIA_080180	Afu5g07080	7	8	87.5
LAC	beta galactosidase	GH 35	AN0756	51764	ATEG_00616	AO090012000445	AFL2G_03352	ACLA_021260	NFIA_011250	Afu1g14170	7	8	87.5
ABF	alpha arabinofuranosidase	GH 54	AN1571	200605	ATEG_07939	AO090023000001	AFL2G_03901	ACLA_066470	NFIA_060630	Afu6g14620	7	8	87.5
AXH	arabinoxylan arabinofuranohydrolase	GH 62	AN2632	55136	ATEG_10071	AO090701000885	AFL2G_06447	ACLA_061510	NFIA_033210	Afu2g00920	7	8	87.5
PGX	exopolygalacturonase	GH 28	AN8761	42184	ATEG_07152	AO090026000784	AFL2G_06533		NFIA_049320	Afu6g02980	6	7	85.7143
CBH	cellobiohydrolase	GH 6	AN5282	54490	ATEG_07493			ACLA_062560	NFIA_002990	Afu3g01910	5	6	83.3333
RGAE	rhamnogalacturonan acetyl esterase	CE 12	AN2834			AO090113000155	AFL2G_08631		NFIA_092640	Afu2g17250	4	5	80
ABF	alpha arabinofuranosidase	GH 43	AN8472			AO090012000356	AFL2G_03265		NFIA_032900	Afu2g00650	4	5	80
RGL	rhamnogalacturonan lyase	PL 4			ATEG_08610	AO090138000119	AFL2G_08794		NFIA_094270	Afu8g00820	4	5	80
CBH	cellobiohydrolase	GH 7	AN5176	53159	ATEG_03727	AO090012000941	AFL2G_03805	ACLA_088870	NFIA_052720	Afu6g07070	6	8	75
XLN	endoxylanase	GH 10	AN1818	57436	ATEG_00809	AO090701000887	AFL2G_06449	ACLA_048770	NFIA_106540	Afu4g09480	6	8	75
XLN	endoxylanase	GH 11	AN9365	52071	ATEG_07461	AO090120000026	AFL2G_08066	ACLA_063140	NFIA_000850	Afu3g00320	6	8	75
AMY	alpha amylase	GH 13				AO090120000196		ACLA_094070	NFIA_032970	Afu2g00710	3	4	75
GLA	glucoamylase	GH 15	AN11143	213597	ATEG_04375	AO090010000746	AFL2G_11885	ACLA_094080	NFIA_032960	Afu2g00690	6	8	75
PGX	exopolygalacturonase	GH 28	AN8891	191158	ATEG_10357	AO090010000753	AFL2G_11892	ACLA_043100	NFIA_096340	Afu8g02630	6	8	75
INX	exo inulinase	GH 32	AN11778	56664	ATEG_08155	AO090701000400	AFL2G_06028	ACLA_094550	NFIA_033540	Afu2g01240	6	8	75
SUC	invertase/beta fructofuranosidase	GH 32		198063	ATEG_07479	AO090020000640	AFL2G_10707				3	4	75
ABF	alpha arabinofuranosidase	GH 43	AN7781		ATEG_08386	AO090005000065	AFL2G_00086				3	4	75
PEL	pectin lyase	PL 1	AN2569		ATEG_01216	AO090010000087	AFL2G_11352				3	4	75
LAC	beta galactosidase	GH 35	AN0980	46429	ATEG_05131	AO090120000158	AFL2G_08182		NFIA_008690	Afu1g16700	5	7	71.4286
EGL	endoglucanase	GH 5	AN8068		ATEG_09802	AO090003001341+AO090003001342	AFL2G_01726		NFIA_040280	Afu5g01830	4	6	66.6667
XLN	endoxylanase	GH 10			ATEG_08906	AO090103000423	AFL2G_11983				2	3	66.6667
XLN	endoxylanase	GH 10			ATEG_07190				NFIA_061880	Afu3g15210	2	3	66.6667
XGH	xylogalacturonase	GH 28	AN3389	46065		AO090102000011	AFL2G_09468		NFIA_099610	Afu8g06890	4	6	66.6667
AGD	alpha glucosidase	GH 31	AN8953			AO090038000471	AFL2G_07812				2	3	66.6667
XG CBH	xyloglucan active cellobiohydrolase	GH 74	AN1542						NFIA_096000	Afu8g02330	2	3	66.6667
PEL	pectin lyase	PL 1						ACLA_094210	NFIA_033080	Afu2g00800	2	3	66.6667
PLY	pectate lyase	PL 3	AN6106		ATEG_08626	AO090038000502	AFL2G_07839		NFIA_023470	Afu1g01120	4	6	66.6667
BGL	beta glucosidase	GH 3	AN4102	56782	ATEG_03047	AO090009000356	AFL2G_10322	ACLA_028810	NFIA_018950	Afu1g05770	5	8	62.5
MAN	endomannanase	GH 5	AN3358	50378	ATEG_08654	AO090010000122	AFL2G_11381	ACLA_066420	NFIA_113780	Afu7g01070	5	8	62.5
CBH	cellobiohydrolase	GH 7	AN0494	51773	ATEG_05002	AO090001000348	AFL2G_07571	ACLA_085260	NFIA_057300	Afu6g11610	5	8	62.5
BXL	beta xylosidase	GH 43	AN7313	122978	ATEG_01188	AO090010000562	AFL2G_11714	ACLA_043260	NFIA_096240	Afu8g02510	5	8	62.5
ABF	alpha arabinofuranosidase	GH 51	AN9439	131891	ATEG_07868	AO090012000298	AFL2G_03217	ACLA_074120	NFIA_090410	Afu2g15160	5	8	62.5
RGL	rhamnogalacturonan lyase	PL 4	AN7135	210947	ATEG_02193	AO090011000349	AFL2G_05136	ACLA_054660	NFIA_029620	Afu4g03780	5	8	62.5
RGL	rhamnogalacturonan lyase	PL 4	AN6395	47780	ATEG_10327	AO090012000147/AO090012000148	AFL2G_03075	ACLA_018320	NFIA_008140	Afu1g17230	5	8	62.5
AMY	alpha amylase	GH 13	AN3402	47911	ATEG_10103	AO090023000944		ACLA_052920			3	5	60
BXL	beta xylosidase	GH 43	AN10919		ATEG_10072	AO090010000029	AFL2G_11296		NFIA_093350		3	5	60
PLY	pectate lyase	PL 1	AN5333		ATEG_05467	AO090102000072	AFL2G_09523		NFIA_060270	Afu6g14400	3	5	60
PLY	pectate lyase	PL 9	AN2537			AO090038000131	AFL2G_08953		NFIA_062360	Afu3g14890	3	5	60
XG EGL	xyloglucan active endoglucanase	GH 12		211053	ATEG_07420	AO090026000102	AFL2G_07140	ACLA_007820	NFIA_027400	Afu7g06150	4	7	57.1429
RGX	exorhamnogalacturonase	GH 28	AN10274	194461	ATEG_09025	AO090102000139	AFL2G_09582		NFIA_027700	Afu7g06410	4	7	57.1429
LAC	beta galactosidase	GH 35		177434	ATEG_07446	AO090003000042	AFL2G_02901	ACLA_088440	NFIA_052310	Afu6g06660	4	7	57.1429
ABN*	endoarabinanase	GH 43	AN8007	197735		AO090138000055	AFL2G_08737	ACLA_098980	NFIA_047920	Afu6g00770	4	7	57.1429
GAL	endogalactanase	GH 53	AN5727	187227	ATEG_02927	AO090001000492	AFL2G_09135		NFIA_017780	Afu1g06910	4	7	57.1429
PEL	pectin lyase	PL 1	AN2331	41815		A0090010000504	AFL2G_11666	ACLA_013470	NFIA_076850	Afu5g10380	4	7	57.1429
XG EGL	xyloglucan active endoglucanase	GH 12		191511					NFIA_100330		1	2	50
FAE SF5	feruloyl esterase	CE 1			ATEG_06644	AO090701000884	AFL2G_06446	ACLA_061520			2	4	50
RGAE	rhamnogalacturonan acetyl esterase	CE 12		51400	ATEG_10016	AO090102000092	AFL2G_09543				2	4	50
RGAE	rhamnogalacturonan acetyl esterase	CE 12	AN2528	189254	ATEG_03511	AO090701000556	AFL2G_06177	ALCL_041970	NFIA_062750	Afu3g14510	4	8	50
LAC	beta galactosidase	GH 2	AN2463		ATEG_00712						1	2	50
BGL	beta glucosidase	GH 3	AN2612							Afu7g00240	1	2	50
EGL	endoglucanase	GH 5	AN1285	205580	ATEG_05002			ACLA_085250	NFIA_057290	Afu6g11600	3	6	50
AMY	alpha amylase	GH 13	AN3388		ATEG_02515						1	2	50
AGL	alpha galactosidase	GH 27	AN7624	207264	ATEG_09830	AO090003001305	AFL2G_01765	ACLA_003130	NFIA_039990	Afu5g02130	4	8	50
PGA	endopolygalacturonase	GH 28	AN8327	46255					NFIA_008150	Afu1g17220	2	4	50
BXL	beta xylosidase	GH 43	AN2664		ATEG_06107	AO090012000350	AFL2G_03257		NFIA_072780	Afu5g14190	3	6	50
BXL	beta xylosidase	GH 43	AN8477		ATEG_01292		AFL2G_06974	ACLA_018160			2	4	50
ABF	alpha arabinofuranosidase	GH 51		50979	ATEG_03540						1	2	50
CO	cellulose oxidase	GH 61	AN6428		ATEG_06077						1	2	50
AGU	alpha glucuronidase	GH 67	AN9286	56619	ATEG_06085	AO090026000127	AFL2G_07114	ACLA_017270	NFIA_072510	Afu5g14380	4	8	50
XG EGL	xyloglucan active endoglucanase	GH 74	AN5061	206333	ATEG_04708			ACLA_044310	NFIA_094990	Afu8g01490	3	6	50
ABX	exoarabinanase	GH 93				AO090011000141	AFL2G_04929				1	2	50
AFC	alpha fucosidase	GH 95	AN6673	53702	ATEG_09768	AO090009000086	AFL2G_10565	ACLA_004070	NFIA_040960	Afu5g01190	4	8	50
URH	unsaturated rhamnogalacturonyl hydrolase	GH 105	AN10505			AO090001000063	AFL2G_07308	ACLA_072870	NFIA_089840	Afu2g14630	3	6	50
URH	unsaturated rhamnogalacturonyl hydrolase	GH 105	AN9383	41877	ATEG_02892	AO090113000146	AFL2G_08624	ACLA_077810			3	6	50
AGU	alpha glucuronidase	GH115				AO090001000267	AFL2G_07498				1	2	50
PLY	pectate lyase	PL 3	AN6748		ATEG_06314	AO090005000472	AFL2G_00461		NFIA_027690	Afu7g06400	3	6	50
BGL	beta glucosidase	GH 3	AN2828		ATEG_07419	AO090701000841	AFL2G_06408	ACLA_007810	NFIA_027390	Afu7g06140	3	7	42.8571
BXL/ABF	beta xylosidase/alpha arabinofuranosidase	GH 3	AN8401		ATEG_09052	AO090103000120	AFL2G_12252	ACLA_062400	NFIA_003180	Afu3g02090	3	7	42.8571
XLN	endoxylanase	GH 10	AN7401		ATEG_03410	AO090103000326	AFL2G_12071	ACLA_086910	NFIA_059570	Afu6g13610	3	7	42.8571
PGA	endopolygalacturonase	GH 28		172944	ATEG_01601	AO090005001400	AFL2G_01310	ACLA_036670	NFIA_068440	Afu3g08680	3	7	42.8571
PLY	pectate lyase	PL 1	AN7646	45021	ATEG_08123	AO090701000321	AFL2G_05954		NFIA_033040	Afu2g00760	3	7	42.8571
AGL	alpha galactosidase	GH 27		37736	ATEG_04382			ACLA_016820	NFIA_073100	Afu5g13830	2	5	40
ABF	alpha arabinofuranosidase	GH 43	AN2533			AO090701000838	AFL2G_06400		NFIA_002750	Afu3g01660	2	5	40
PLY	pectate lyase	PL 3	AN2542			AO090010000706	AFL2G_11846	ACLA_059210	NFIA_098670	Afu8g05910	2	5	40
FAE SF5	feruloyl esterase	CE 1	AN5267	43785	ATEG_08112	AO090023000158	AFL2G_04047	ACLA_055050	NFIA_089720	Afu2G14530	3	8	37.5
PME	pectin methyl esterase	CE 8		44585		AO090012000749	AFL2G_03618	ACLA_044240	NFIA_095020	Afu8g01520	2	6	33.3333
BGL	beta glucosidase	GH 3	AN1804			AO090026000123	AFL2G_07119				1	3	33.3333
BXL	beta xylosidase	GH 3	AN2359	205670	ATEG_05106	AO090005000986	AFL2G_00957			Afu1g16920	2	6	33.3333
BXL	beta xylosidase	GH 3			ATEG_07383	AO090011000140	AFL2G_04928				1	3	33.3333
MAN	endomannanase	GH 5	AN7639			AO090038000444	AFL2G_07781	ACLA_044470	NFIA_099770	Afu8g07030	2	6	33.3333
EGL	endoglucanase	GH 7			ATEG_08705			ACLA_098940	NFIA_047960	Afu6g01800	1	3	33.3333
GLA	glucoamylase	GH 15	AN7402					ACLA_049360	NFIA_105910		1	3	33.3333
RGX	exorhamnogalacturonase	GH 28			ATEG_06408	AO090113000199	AFL2G_08671				1	3	33.3333
ABF	alpha arabinofuranosidase	GH 51	AN2541	206387	ATEG_02882	AO090124000023	AFL2G_08019	ACLA_099110			2	6	33.3333
CO	cellulose oxidase	GH 61			ATEG_05416	AO090023000787	AFL2G_04596	ACLA_047220	NFIA_108320	Afu4g07850	2	6	33.3333
AXH	arabinoxylan arabinofuranohydrolase	GH 62			ATEG_00186	AO090103000088	AFL2G_12281	ACLA_071560	NFIA_087900	Afu2g12770	2	6	33.3333
RHA	alpha rhamnosidase	GH 78		42916	ATEG_03018	AO090009000471	AFL2G_10227		NFIA_018620	Afu1g06130	2	6	33.3333
RHA	alpha rhamnosidase	GH 78	AN7151		ATEG_02922	AO090010000561	AFL2G_11713		NFIA_057930	Afu6g12030	2	6	33.3333
ABX	exoarabinanase	GH 93			ATEG_00891				NFIA_058060	Afu6g12120	1	3	33.3333
GUS	beta glucuronidase	GH 2	AN2395	52111	ATEG_01031	AO090023000053	AFL2G_03956		NFIA_089700	Afu2g14520	2	7	28.5714
BGL	beta glucosidase	GH 3	AN7396	179265	ATEG_10320	AO090012000135	AFL2G_03066		NFIA_007920	Afu1g17410	2	7	28.5714
EGL	endoglucanase	GH 5	AN5214	209376		AO090005001553	AFL2G_01447	ACLA_081650	NFIA_053150	Afu6g07480	2	7	28.5714
GLN	exo 1,6 galactanase	GH 5	AN9166	194447	ATEG_10242	AO090012000046	AFL2G_02982		NFIA_072400	Afu5g14560	2	7	28.5714
CBH	cellobiohydrolase	GH 6	AN1273	133986	ATEG_00193	AO090038000439	AFL2G_07776	ACLA_025560	NFIA_015680		2	7	28.5714
EGL	endoglucanase	GH 7	AN3418		ATEG_08700	AO090010000314	ALF2G_11497	ACLA_066030	NFIA_114250	Afu7g01540	2	7	28.5714
XLN	endoxylanase	GH 11		171269	ATEG_04943	AO090001000111	AFL2G_07347	ACLA_085410	NFIA_058160	Afu6g12210	2	7	28.5714
BXL	beta xylosidase	GH 43	AN7275		ATEG_06643	AO090701000886	AFL2G_06448	ACLA_078600	NFIA_033220	Afu2g00930	2	7	28.5714
AGU	alpha glucuronidase	GH115	AN9329		ATEG_09974	AO090010000038	AFL2G_11304	ACLA_006360	NFIA_025630	Afu7g04680	2	7	28.5714
RHG	endorhamnogalacturonase	GH 28		211163	ATEG_07607	AO090010000484	AFL2G_11646				1	4	25
AXE	acetyl xylan esterase	CE 1	AN6093	211544	ATEG_09843	AO090011000745	AFL2G_05471	ACLA_081220	NFIA_099230	Afu8g06570	2	8	25
GE	glucuronoyl esterase	CE15			ATEG_00945			ACLA_087520	NFIA_060260	Afu6g14390	1	4	25
BGL	beta glucosidase	GH 3	AN10482	208871	ATEG_06617	AO090001000544	AFL2G_09187	ACLA_083710	NFIA_054350	Afu6g08700	2	8	25
GLA	glucoamylase	GH 15			ATEG_05980	AO090003000321	AFL2G_02658	ACLA_089470			1	4	25
PGA	endopolygalacturonase	GH 28	AN4372	141677	ATEG_04991	AO090023000401	AFL2G_04252	ACLA_052860	NFIA_102450	Afu4g13920	2	8	25
AGD	alpha glucosidase	GH 31	AN2017	214233	ATEG_00723	AO090003001209	AFL2G_01842	ACLA_049370	NFIA_105900	Afu4g10150	2	8	25
AGD	alpha glucosidase	GH 31	AN0941	119858	ATEG_05177	AO090005001084	AFL2G_01038	ACLA_019300	NFIA_009180	Afu1g16250	2	8	25
LAC	beta galactosidase	GH 35		41910			AFL2G_03616		NFIA_000910	Afu3g00380	1	4	25
ABN	endoarabinanase	GH 43	AN2534	203143	ATEG_03520	AO090701000481	AFL2G_06106	ACLA_042100	NFIA_062660	Afu3g14620	2	8	25
BXL	beta xylosidase	GH 43	AN1870	179682	ATEG_06059	AO090003000239	AFL2G_02739	ACLA_090090	NFIA_081240	Afu2g04480	2	8	25
CO	cellulose oxidase	GH 61	AN1041	52688	ATEG_00448	AO090001000221	AFL2G_07454	ACLA_022980	NFIA_012990	Afu1g12560	2	8	25
CO	cellulose oxidase	GH 61	AN1602	182430	ATEG_07790	AO090005000531	AFL2G_00532	ACLA_059790	NFIA_099510	Afu8g06830	2	8	25
PLY	pectate lyase	PL 1	AN0741		ATEG_08834	AO090011000673	AFL2G_05417				1	4	25
CO	cellulose oxidase	GH 61	AN7891	194765		AO090138000004	AFL2G_08699				1	4	25
AXL	alpha xylosidase	GH 31		43342	ATEG_08390	AO090701000639	AFL2G_06239		NFIA_032680		1	5	20
PGA	endopolygalacturonase	GH 28	AN6656	50161		AO090005000186	AFL2G_00201		NFIA_099410		1	5	20
RGX	exorhamnogalacturonase	GH 28		42917		AO090009000470	AFL2G_10228		NFIA_018590	Afu1g06140	1	5	20
AFC	alpha fucosidase	GH 95	AN8149	184037	ATEG_01560	AO090005000382	AFL2G_00373				1	5	20
PGA	endopolygalacturonase	GH 28		52219		AO090023000161	AFL2G_04049		NFIA_095620	Afu8g01970	1	5	20
?		GH 3	AN3360	37673	ATEG_04963			ACLA_052760	NFIA_102600	Afu4g13770	1	6	16.6667
CO	cellulose oxidase	GH 61	AN9524	53797	ATEG_07920	AO090012000090	AFL2G_03026		NFIA_044390		1	6	16.6667
RHA	alpha rhamnosidase	GH 78	AN10277	170172		AO090003001291	AFL2G_01780		NFIA_022970	Afu1g01660	1	6	16.6667
EXG	beta 1,6 glucanase	GH 5	AN3777		ATEG_09844	AO090011000757	AFL2G_05484		NFIA_084850	Afu2g09350	1	6	16.6667
BGL	beta glucosidase	GH 1	AN9183	131747	ATEG_02657	AO090120000075	AFL2G_08111		NFIA_099670	Afu8g06970	1	7	14.2857
EGL	endoglucanase	GH 5		214608	ATEG_04390	AO090011000715	AFL2G_05447	ACLA_081310	NFIA_085010	Afu2g09520	1	7	14.2857
AGL	alpha galactosidase	GH 27	AN0022	172232	ATEG_03427	AO090005000217	AFL2G_00225		NFIA_023390	Afu1g01200	1	7	14.2857
ABN	endoarabinanase	GH 43		182100	ATEG_07817	AO090026000804	AFL2G_06513	ACLA_072730	NFIA_089980	Afu2g14750	1	7	14.2857
EXG	exo 1,3 galactanase	GH 5	AN4052	202490	ATEG_03849	AO090003000990	AFL2G_02039	ACLA_031040	NFIA_021060	Afu1g03600	1	8	12.5
AGT	4 alpha glucanotransferase	GH 13	AN3308	188489	ATEG_03623	AO090003001498	AFL2G_01594	ACLA_063440	NFIA_001710	Afu3g00900	1	8	12.5
AGD	alpha glucosidase	GH 31	AN0280	55419	ATEG_02528	AO090005000767	AFL2G_00750	ACLA_031260	NFIA_021450	Afu1g03140	1	8	12.5
AGL	alpha galactosidase	GH 36	AN8138	212736	ATEG_07929	AO090010000684	AFL2G_11824	ACLA_044620	NFIA_094580	Afu8g01130	1	8	12.5
BXL	beta xylosidase	GH 43	AN7864	47677	ATEG_01292	AO090102000331	AFL2G_09750	ACLA_072000	NFIA_088370	Afu2g13190	1	8	12.5
MND	beta mannosidase	GH 2	AN1742	138876	ATEG_06636	AO090001000556	AFL2G_09201	ACLA_083570	NFIA_054490	Afu6g08840	1	8	12.5
